# Supplementary material for: Long noncoding RNA PiHL regulates p53 protein stability through GRWD1/RPL11/MDM2 axis in colorectal cancer
Source: Theranostics. 2020 Jan 1;10(1):265–80. doi: 10.7150/thno.36045 (PMC6929633; doi:10.7150/thno.36045)
Supplement: Supplementary file 2 — Supplementary Tables S4. [file thnov10p0265s2.xlsx]

## Sheet: merged
Table S4. Correlation analysis between gene copy number variations and p53 protein/TP53 mRNA level.
# genes: the number of genes in each region
# sig. genes: number of the genes in each region with a significant correlation between its copy number variations and p53 protein or TP53 mRNA level in TP53 wild-type or mutated samples.
percent of # sig.: percentage of the above mentioned significant genes in each region.
significance: the averaged normlized p-values. For the correlation p-values, -log10(p-value) was first computed and then signed based on its correlation coefficient; then the average of normalized p-values of all genes in each region was calculated.
Regions with negative (positive) significance are the regions in which genes have an overall negative (positive) correlation between their copy number variations and p53 protein or TP53 mRNA level.
		TP53 wild-type						TP53 mutated
		p53 protein			TP53 mRNA			p53 protein			TP53 mRNA
	# genes	# sig. genes	percent of # sig.	significance	# sig. genes	percent of # sig.	significance	# sig. genes	percent of # sig.	significance	# sig. genes	percent of # sig.	significance
8q24.23	3	3	1	-2.60747	0	0	-0.242952	0	0	0.22786	0	0	-0.311301
8q24.22	20	20	1	-2.4442	0	0	-0.611874	0	0	0.128398	0	0	-0.145943
8q13.2	7	7	1	-2.112	1	0.142857	-1.1692	0	0	-0.110913	0	0	-0.452817
8q24.3	113	113	1	-1.97606	0	0	-0.0614789	0	0	0.068968	0	0	-0.412457
8p11.21	28	22	0.785714	-1.8583	0	0	-0.441571	3	0.107143	0.691989	0	0	-0.251674
8q13.3	12	12	1	-1.82684	0	0	-0.961462	0	0	-0.102052	0	0	-0.611893
8q21.12	3	3	1	-1.82314	0	0	-0.946514	0	0	-0.112651	0	0	-0.575776
8q21.13	18	18	1	-1.82314	0	0	-0.946514	0	0	0.00384129	0	0	-0.481057
8q21.11	22	22	1	-1.81727	0	0	-0.937221	0	0	-0.0736101	0	0	-0.63245
8q13.1	24	24	1	-1.79673	0	0	-0.940025	0	0	-0.116332	0	0	-0.410769
8q21.3	26	26	1	-1.76204	0	0	-0.932676	0	0	0.162775	0	0	-0.457615
8q24.13	33	33	1	-1.76063	0	0	-1.07207	0	0	-0.0575849	1	0.030303	-0.944179
8q12.3	12	12	1	-1.75379	0	0	-1.03064	0	0	-0.00663387	0	0	-0.213998
8q21.2	9	9	1	-1.74844	0	0	-0.91253	0	0	0.0918627	0	0	-0.342648
8q12.1	28	28	1	-1.72398	1	0.0357143	-1.00007	0	0	0.0360696	0	0	-0.134368
8q24.21	20	20	1	-1.70834	0	0	-1.07013	0	0	-0.124593	2	0.1	-0.684015
8q24.12	14	14	1	-1.706	0	0	-1.02871	0	0	0.105437	0	0	-0.920495
12p13.33	34	34	1	-1.69351	0	0	0.26156	10	0.294118	-1.16321	0	0	-0.239566
8q24.11	8	8	1	-1.6863	4	0.5	-1.23609	0	0	0.149462	0	0	-1.00345
8q23.3	5	5	1	-1.60764	1	0.2	-1.04928	0	0	0.134369	0	0	-1.14827
8q11.23	12	10	0.833333	-1.59286	9	0.75	-1.28335	0	0	0.0907173	0	0	-0.0248562
12p13.32	16	16	1	-1.59005	0	0	0.368351	0	0	-0.909783	0	0	-0.112526
8q23.2	3	3	1	-1.47695	0	0	-1.19257	0	0	0.195348	3	1	-1.4604
8q11.21	11	9	0.818182	-1.45644	0	0	-1.00993	0	0	0.0766881	0	0	0.216759
12p12.2	6	5	0.833333	-1.43359	0	0	0.350115	6	1	-1.52073	0	0	-0.295958
8q23.1	12	8	0.666667	-1.37095	0	0	-1.03467	0	0	0.123638	0	0	-1.16494
8p11.1	1	1	1	-1.36345	0	0	-0.488254	0	0	0.0990278	0	0	-0.425024
8q22.3	25	18	0.72	-1.35511	0	0	-0.975374	0	0	0.0166363	0	0	-1.02921
3q13.12	10	10	1	-1.3432	0	0	-1.01965	0	0	0.0656955	0	0	0.579888
3q13.13	16	16	1	-1.3432	0	0	-1.01965	0	0	0.0531548	0	0	0.537385
12p13.31	100	83	0.83	-1.30581	0	0	0.508128	4	0.04	-0.530549	0	0	0.125235
8q11.22	1	0	0	-1.28126	0	0	-1.07384	0	0	0.0905557	0	0	-0.010758
12p11.21	20	0	0	-1.27226	0	0	0.504673	0	0	-0.550594	0	0	-0.0988763
12p12.1	27	11	0.407407	-1.26644	0	0	0.48002	4	0.148148	-1.17753	0	0	-0.2247
8q22.1	34	21	0.617647	-1.24478	0	0	-0.924838	0	0	0.17274	0	0	-0.582707
8q11.1	1	0	0	-1.23886	0	0	-0.805343	0	0	0.19718	0	0	0.0384554
12p11.22	12	5	0.416667	-1.23022	0	0	0.511698	0	0	-0.441568	0	0	-0.102964
12q12	27	8	0.296296	-1.22913	0	0	0.635977	0	0	-0.618344	0	0	-0.195017
8q22.2	20	10	0.5	-1.22345	1	0.05	-1.11717	0	0	0.0187826	0	0	-0.921725
12p11.23	9	1	0.111111	-1.22089	0	0	0.469354	0	0	-0.579912	0	0	-0.0891118
12q23.2	17	1	0.0588235	-1.21548	0	0	0.444804	0	0	-0.407597	0	0	-0.0636631
12q23.3	39	0	0	-1.20402	0	0	0.443288	0	0	-0.474503	0	0	-0.0892633
12q24.11	40	0	0	-1.20125	0	0	0.394752	0	0	-0.398215	0	0	-0.00595836
12q24.23	21	0	0	-1.20032	0	0	0.446186	0	0	-0.12213	0	0	0.132668
12q24.32	16	0	0	-1.19926	0	0	0.593103	0	0	-0.126168	0	0	0.0405154
12q24.22	12	0	0	-1.19871	0	0	0.437579	0	0	-0.0951866	0	0	0.169633
12q24.31	93	9	0.0967742	-1.19777	0	0	0.529374	0	0	-0.108457	0	0	0.16228
3q13.2	29	20	0.689655	-1.1968	0	0	-1.00456	0	0	-0.0300997	0	0	0.526175
12q23.1	33	0	0	-1.19467	0	0	0.443339	0	0	-0.37197	0	0	-0.0767803
12q24.13	29	0	0	-1.18828	0	0	0.362499	0	0	-0.206542	0	0	0.103625
12q24.33	42	10	0.238095	-1.18765	0	0	0.388942	0	0	-0.18546	0	0	-0.0741693
12p12.3	25	5	0.2	-1.16514	0	0	0.218759	1	0.04	-0.877606	0	0	0.0814326
12p13.2	50	2	0.04	-1.15945	0	0	0.522195	5	0.1	-1.10028	0	0	0.0614961
3p21.2	34	0	0	-1.15428	0	0	-0.167025	0	0	-0.540718	0	0	-0.289205
12q24.21	5	0	0	-1.14962	0	0	0.43907	0	0	-0.0117392	0	0	0.243682
12q24.12	10	0	0	-1.11029	0	0	0.373209	0	0	-0.440113	0	0	0.0266312
12q15	29	0	0	-1.09271	0	0	0.582741	0	0	-0.672175	0	0	-0.281538
3p21.31	160	0	0	-1.09232	0	0	-0.146501	0	0	-0.369746	0	0	-0.30009
3p21.32	1	0	0	-1.08167	0	0	-0.217879	0	0	-0.277332	0	0	-0.197342
3p21.33	1	0	0	-1.08167	0	0	-0.217879	0	0	-0.32239	0	0	-0.242581
12q14.3	15	0	0	-1.04953	0	0	0.519944	0	0	-0.554269	0	0	-0.302374
12q13.11	31	0	0	-1.04635	0	0	0.611227	0	0	-0.343661	0	0	-0.389904
12q13.3	54	0	0	-1.04479	0	0	0.576199	0	0	-0.349087	0	0	-0.146822
12q13.12	60	0	0	-1.04126	0	0	0.578547	0	0	-0.53395	0	0	-0.559943
12q13.13	102	0	0	-1.04126	0	0	0.578547	0	0	-0.713194	0	0	-0.661986
12q13.2	50	0	0	-1.04126	0	0	0.578547	0	0	-0.439611	0	0	-0.345706
12q14.1	22	0	0	-1.04126	0	0	0.578547	0	0	-0.501509	0	0	-0.156209
12q14.2	10	0	0	-1.04126	0	0	0.578547	0	0	-0.509893	0	0	-0.248204
3q28	15	1	0.0666667	-1.02428	0	0	-1.16596	0	0	0.177641	0	0	0.213094
3q29	69	0	0	-1.0192	0	0	-0.984695	0	0	0.0934682	0	0	0.333019
8p11.22	12	0	0	-1.013	0	0	0.0541145	6	0.5	1.40431	0	0	0.617997
3q27.2	13	0	0	-1.00679	0	0	-1.19141	0	0	0.156718	0	0	0.231723
12p11.1	2	0	0	-1.00661	0	0	0.53144	0	0	-0.308032	0	0	0.09952
12q21.1	15	0	0	-1.00444	0	0	0.688317	0	0	-0.625379	0	0	-0.214315
3q27.1	34	0	0	-1.00264	0	0	-1.18097	0	0	0.174051	0	0	0.23469
3q27.3	25	0	0	-0.997313	0	0	-1.18084	0	0	0.156354	0	0	0.208158
12q22	31	0	0	-0.990498	0	0	0.386346	0	0	-0.593256	0	0	-0.166759
16p12.2	37	0	0	-0.97373	37	1	-1.99743	0	0	0.0445767	0	0	0.421454
8p11.23	19	1	0.0526316	-0.969989	0	0	0.147444	3	0.157895	0.846262	0	0	0.454835
3q13.11	3	0	0	-0.969145	0	0	-0.92949	0	0	-0.110072	0	0	0.384418
3q26.32	10	0	0	-0.960768	1	0.1	-1.16224	0	0	0.113935	0	0	0.373789
12q21.2	17	0	0	-0.94917	0	0	0.628483	0	0	-0.585267	0	0	-0.138952
3q26.33	18	0	0	-0.936864	0	0	-1.16505	0	0	0.168714	0	0	0.441979
12q21.31	21	0	0	-0.931782	0	0	0.575453	0	0	-0.682628	0	0	-0.172639
3q13.33	30	0	0	-0.885236	0	0	-0.98629	0	0	-0.203846	0	0	0.445968
3q12.2	7	0	0	-0.871461	0	0	-0.971029	0	0	-0.299656	0	0	0.36504
3q12.3	13	0	0	-0.871461	0	0	-0.971029	0	0	-0.264867	0	0	0.403766
3q13.32	5	0	0	-0.871461	0	0	-0.971029	0	0	-0.277431	0	0	0.395525
3p14.3	29	0	0	-0.855204	0	0	-0.04907	0	0	-0.470696	0	0	-0.216428
3q13.31	14	0	0	-0.84862	0	0	-0.97679	0	0	-0.0925612	0	0	0.447807
16p12.3	33	0	0	-0.847087	32	0.969697	-1.70475	0	0	0.0236425	0	0	0.345596
3q22.1	37	0	0	-0.837209	0	0	-1.1459	0	0	0.153236	0	0	0.675382
3q22.2	9	0	0	-0.837209	0	0	-1.1459	0	0	0.0792659	0	0	0.546559
3q24	19	0	0	-0.837209	0	0	-1.1459	0	0	0.105885	0	0	0.550224
3q25.2	8	0	0	-0.837209	0	0	-1.07412	0	0	0.147223	0	0	0.66284
3q25.31	18	0	0	-0.837209	1	0.0555556	-1.16367	0	0	0.116915	0	0	0.588972
3q23	29	0	0	-0.834259	0	0	-1.14871	0	0	0.0865333	0	0	0.548292
3q25.1	33	0	0	-0.822743	0	0	-1.13275	0	0	0.139784	0	0	0.655995
3q21.3	51	0	0	-0.822368	0	0	-1.06709	0	0	0.123041	0	0	0.640889
3p22.1	37	0	0	-0.81799	0	0	-0.136544	0	0	-0.502459	0	0	-0.501488
3p13	14	0	0	-0.816238	0	0	-0.0592416	0	0	-0.643589	0	0	-0.0479599
16p12.1	19	0	0	-0.814775	19	1	-3.20951	0	0	0.0311656	0	0	0.458444
3q26.31	13	0	0	-0.802057	2	0.153846	-1.21834	0	0	0.16452	0	0	0.437125
9q21.12	10	0	0	-0.794855	0	0	-0.544762	0	0	0.241283	0	0	-0.404346
3p14.1	30	0	0	-0.792698	0	0	0.0077988	0	0	-0.636291	0	0	-0.0528748
8p12	27	6	0.222222	-0.792599	21	0.777778	1.84798	0	0	0.0547543	0	0	0.00184888
3q22.3	21	0	0	-0.787605	0	0	-1.04957	0	0	0.0871783	0	0	0.495547
3q12.1	10	0	0	-0.787331	0	0	-1.02912	0	0	-0.352741	0	0	0.448129
13q12.2	18	0	0	-0.779841	0	0	-0.502604	0	0	0.708685	0	0	0.551775
12q21.32	7	0	0	-0.771078	0	0	0.433565	0	0	-0.480891	0	0	-0.103142
3q21.1	22	0	0	-0.770582	0	0	-0.971518	0	0	-0.0422743	0	0	0.539998
3q26.2	24	0	0	-0.768645	0	0	-1.2381	0	0	0.108743	0	0	0.663965
3q21.2	17	0	0	-0.760679	0	0	-0.972819	0	0	0.00855214	0	0	0.560015
3q25.32	12	0	0	-0.75765	8	0.666667	-1.3832	0	0	0.0900351	0	0	0.471894
7p14.1	24	0	0	-0.753965	24	1	-1.9417	24	1	2.29932	0	0	0.920711
7p11.2	23	0	0	-0.752193	23	1	-2.00189	23	1	2.27866	2	0.0869565	0.995735
3p12.3	9	0	0	-0.749658	0	0	-0.115657	0	0	-0.605512	0	0	-0.040134
7p12.3	15	0	0	-0.739054	15	1	-1.97094	15	1	2.33278	0	0	1.02645
7p13	42	0	0	-0.738532	42	1	-1.97141	42	1	2.16259	0	0	1.00338
7q36.1	68	0	0	-0.732051	68	1	-1.54815	68	1	2.79108	68	1	1.49991
7q36.2	7	0	0	-0.730105	7	1	-1.51774	7	1	3.38772	1	0.142857	1.14228
16p13.11	22	0	0	-0.709777	22	1	-1.40753	0	0	-0.14518	0	0	0.275458
16p13.2	11	0	0	-0.705113	11	1	-1.40331	0	0	-0.262516	0	0	0.250432
Xp22.31	14	0	0	-0.701825	14	1	1.92501	0	0	0.85051	0	0	0.333477
16p13.13	22	0	0	-0.693885	22	1	-1.4114	0	0	-0.210836	0	0	0.134967
3q11.1	5	0	0	-0.684314	0	0	-1.06559	0	0	-0.312026	0	0	0.116638
3q26.1	14	0	0	-0.682754	0	0	-1.20275	0	0	0.0650563	0	0	0.550666
12p13.1	19	0	0	-0.682552	0	0	0.367969	0	0	-0.75988	0	0	0.162322
3p21.1	36	0	0	-0.674923	0	0	-0.206808	0	0	-0.729604	0	0	-0.421628
16p13.12	10	0	0	-0.668799	8	0.8	-1.36585	0	0	-0.26348	0	0	0.18821
3p14.2	12	0	0	-0.662143	0	0	-0.028707	0	0	-0.713894	0	0	-0.151775
13q14.11	40	0	0	-0.659781	0	0	-0.0568921	0	0	0.777017	0	0	0.729399
7q36.3	26	0	0	-0.644606	26	1	-1.57426	26	1	2.83921	0	0	0.951548
Xq21.32	2	0	0	-0.637741	0	0	0.215833	0	0	-0.458317	0	0	-0.192763
4q31.22	7	0	0	-0.622619	0	0	0.218247	0	0	-0.538983	0	0	0.299258
9p13.2	19	0	0	-0.611739	19	1	-1.63585	1	0.0526316	1.1171	0	0	-0.0718983
Xp22.2	50	0	0	-0.605261	50	1	2.05246	0	0	0.678531	0	0	0.324467
9p13.3	79	0	0	-0.598845	79	1	-1.65996	0	0	1.13039	0	0	-0.128654
3q25.33	14	0	0	-0.598534	0	0	-1.21816	0	0	0.0900351	0	0	0.474498
17q11.1	4	0	0	-0.595585	0	0	-1.25275	0	0	-0.432651	0	0	-0.107862
3p12.1	6	0	0	-0.591393	0	0	-0.0880495	0	0	-0.677833	0	0	-0.344693
13q12.3	21	0	0	-0.591186	0	0	-0.293012	0	0	0.977947	0	0	0.745777
4q31.23	6	0	0	-0.590489	0	0	0.176157	0	0	-0.544462	0	0	0.372574
12q21.33	14	0	0	-0.584172	0	0	0.395739	0	0	-0.41564	0	0	-0.082424
16q12.1	29	0	0	-0.58215	29	1	-1.80944	0	0	0.0140242	0	0	0.950617
9p22.1	10	0	0	-0.579606	10	1	-1.61895	0	0	0.87171	0	0	-0.118713
7p14.2	13	0	0	-0.578904	13	1	-2.18484	13	1	1.71393	0	0	0.676337
5q21.2	2	0	0	-0.577733	0	0	0.28127	0	0	0.252218	0	0	0.177803
3p12.2	1	0	0	-0.576039	0	0	-0.148405	0	0	-0.607854	0	0	-0.20458
4q28.2	9	0	0	-0.571578	0	0	0.293721	0	0	-0.554082	0	0	-0.0614224
7q21.11	19	0	0	-0.570036	0	0	-1.14993	19	1	3.37802	19	1	1.768
3q11.2	20	0	0	-0.568312	0	0	-1.09814	0	0	-0.366952	0	0	0.403557
9q21.11	18	0	0	-0.566115	9	0.5	-1.14158	0	0	0.253374	0	0	-0.427973
9q21.2	9	0	0	-0.563771	0	0	-0.387948	0	0	0.130026	0	0	-0.408479
4q28.3	8	0	0	-0.562321	0	0	0.363617	0	0	-0.74745	0	0	-0.0715104
7q21.3	36	0	0	-0.561807	36	1	-1.36495	36	1	3.55716	34	0.944444	1.66951
Xp22.32	2	0	0	-0.557517	2	1	1.81433	2	1	1.41905	0	0	0.521408
7p12.1	5	0	0	-0.55645	5	1	-2.02463	5	1	1.91788	0	0	0.759565
7q21.2	14	0	0	-0.555091	14	1	-1.35444	14	1	3.67524	14	1	1.72772
7q35	31	0	0	-0.550339	31	1	-1.59287	31	1	3.41921	31	1	1.58386
13q13.3	27	0	0	-0.550154	0	0	0.0160704	0	0	0.476791	0	0	0.591377
5q15	29	0	0	-0.547268	0	0	0.255826	0	0	-0.0961606	0	0	0.298932
7q21.13	10	0	0	-0.543383	1	0.1	-1.27359	10	1	3.50102	10	1	1.7475
7q34	66	0	0	-0.54067	66	1	-1.55112	66	1	3.84231	66	1	1.72343
3p24.3	20	0	0	-0.537477	0	0	-0.0801167	14	0.7	-1.33384	0	0	-0.797633
7q33	31	0	0	-0.533407	29	0.935484	-1.51802	31	1	4.05308	31	1	1.80846
9p13.1	9	0	0	-0.532994	9	1	-1.68744	0	0	0.626854	0	0	-0.270819
13q12.13	13	0	0	-0.53241	0	0	-0.207359	7	0.538462	1.45923	0	0	1.03172
5q14.3	23	0	0	-0.528893	0	0	0.433027	0	0	0.00159369	0	0	0.512249
7q22.3	23	0	0	-0.528684	6	0.26087	-1.2912	23	1	3.23821	23	1	1.46198
7q21.12	13	0	0	-0.527854	0	0	-1.08475	13	1	3.4778	13	1	1.64908
7p14.3	45	0	0	-0.525463	45	1	-2.10151	44	0.977778	1.55809	0	0	0.688091
3p11.1	5	0	0	-0.523566	0	0	-0.268358	0	0	-0.65431	0	0	-0.246689
9p21.1	13	0	0	-0.517393	13	1	-1.53997	0	0	0.963697	0	0	-0.190802
9q21.13	20	0	0	-0.517131	0	0	-0.379914	0	0	0.151435	0	0	-0.464241
16p11.2	123	0	0	-0.516358	123	1	-3.22583	0	0	-0.0335357	0	0	0.376746
4q21.3	6	0	0	-0.514578	0	0	0.0407263	0	0	-0.780015	0	0	-0.132202
13q14.12	5	0	0	-0.513135	0	0	-0.0305143	0	0	0.79947	0	0	0.841601
19q11	1	0	0	-0.50831	0	0	0.746728	0	0	0.393358	1	1	1.72472
9p21.2	12	0	0	-0.508271	11	0.916667	-1.78559	1	0.0833333	0.994497	0	0	-0.154513
4q31.21	25	0	0	-0.506086	0	0	0.374868	0	0	-0.481522	0	0	0.172287
9q21.31	2	0	0	-0.504987	0	0	-0.397496	0	0	0.106323	0	0	-0.481458
7q11.22	5	0	0	-0.503988	0	0	-0.999306	5	1	3.30913	4	0.8	1.46976
4q26	19	0	0	-0.50387	0	0	0.319812	0	0	-0.681737	0	0	-0.140372
7q11.23	78	0	0	-0.503564	0	0	-1.07799	78	1	3.39907	78	1	1.71802
9q21.33	13	0	0	-0.501769	0	0	-0.616564	0	0	0.274989	0	0	-0.340574
19q13.31	51	0	0	-0.501148	0	0	0.801313	0	0	0.773572	51	1	2.02562
9p24.1	24	0	0	-0.496907	0	0	-1.25052	0	0	0.661421	0	0	-0.144016
7q22.2	2	0	0	-0.494395	2	1	-1.3167	2	1	3.25596	2	1	1.49599
4q28.1	10	0	0	-0.494053	0	0	0.268501	0	0	-0.600958	0	0	-0.104957
7q22.1	132	0	0	-0.494011	20	0.151515	-1.21868	132	1	3.12834	132	1	1.70121
9q34.13	20	0	0	-0.492837	0	0	-0.724499	0	0	1.17229	0	0	-0.080684
9p24.3	13	0	0	-0.490888	0	0	-1.08607	0	0	0.622472	0	0	-0.0579176
Xp22.13	14	0	0	-0.48483	14	1	1.94955	0	0	0.748433	0	0	0.315299
7q31.1	27	0	0	-0.484304	27	1	-1.46275	27	1	3.46019	26	0.962963	1.51045
Xp22.12	14	0	0	-0.484095	14	1	2.02609	0	0	0.641388	0	0	0.227015
9q21.32	17	0	0	-0.482933	0	0	-0.525216	0	0	0.195086	0	0	-0.363024
7p12.2	4	0	0	-0.481562	4	1	-2.06966	4	1	2.09971	0	0	0.834224
4q22.1	27	0	0	-0.47775	0	0	0.0986468	0	0	-0.768306	0	0	-0.0810401
9q34.2	35	0	0	-0.477612	0	0	-0.740084	0	0	0.879991	0	0	-0.264602
7p21.2	6	0	0	-0.475431	6	1	-2.14922	6	1	1.76012	0	0	0.770435
3p24.1	12	0	0	-0.475126	0	0	-0.0481028	0	0	-1.01059	0	0	-0.822942
9p23	6	0	0	-0.47416	6	1	-1.30865	0	0	0.803736	0	0	-0.145174
9p11.2	3	0	0	-0.469998	3	1	-1.72192	0	0	0.302093	0	0	-0.420784
9p12	8	0	0	-0.469998	8	1	-1.72192	0	0	0.302093	0	0	-0.420784
9q13	4	0	0	-0.469998	4	1	-1.72192	0	0	0.302093	0	0	-0.420784
4q27	20	0	0	-0.466886	0	0	0.338444	0	0	-0.738301	0	0	-0.154032
7q32.2	19	0	0	-0.463919	19	1	-1.47243	19	1	3.85713	19	1	1.57755
9p24.2	9	0	0	-0.461564	0	0	-1.24401	0	0	0.697602	0	0	-0.121336
3p23	4	0	0	-0.456203	0	0	-0.0482851	0	0	-0.947437	0	0	-0.772677
4q13.2	24	0	0	-0.455091	0	0	-0.150199	24	1	-1.65103	0	0	-0.144437
3p11.2	3	0	0	-0.453975	0	0	-0.082049	0	0	-0.926368	0	0	-0.367279
19q13.32	96	0	0	-0.453828	0	0	0.71467	0	0	0.548846	96	1	1.74511
3p24.2	13	0	0	-0.452747	0	0	-0.0450438	7	0.538462	-1.28141	0	0	-0.739144
3p22.2	34	0	0	-0.449296	0	0	-0.106175	0	0	-0.834396	0	0	-0.607313
7p21.1	25	0	0	-0.445149	25	1	-2.04205	25	1	1.70676	0	0	0.725625
7q32.1	32	0	0	-0.44314	32	1	-1.56056	32	1	4.06702	32	1	1.56336
4q31.1	13	0	0	-0.441702	0	0	0.40388	0	0	-0.676183	0	0	-0.0274986
7q32.3	10	0	0	-0.441343	10	1	-1.50608	10	1	3.96766	10	1	1.55601
9q34.12	8	0	0	-0.437724	0	0	-0.560337	2	0.25	1.26573	0	0	-0.0628233
9p22.3	9	0	0	-0.437659	6	0.666667	-1.2319	0	0	0.758678	0	0	-0.0726898
13q13.2	2	0	0	-0.43618	0	0	-0.105597	0	0	0.758783	0	0	1.00974
13q13.1	14	0	0	-0.43618	0	0	-0.149142	0	0	0.930091	0	0	0.768938
7q11.21	33	0	0	-0.435924	10	0.30303	-1.09141	33	1	2.62508	7	0.212121	1.15819
7p15.3	28	0	0	-0.435715	28	1	-2.00772	20	0.714286	1.44528	0	0	0.729084
7p15.1	2	0	0	-0.434473	2	1	-2.01378	2	1	1.51781	0	0	0.73223
7p15.2	31	0	0	-0.434473	31	1	-2.01378	31	1	1.46908	0	0	0.647967
4q34.1	15	0	0	-0.433894	0	0	0.423742	0	0	-0.448941	0	0	0.302626
5q21.1	11	0	0	-0.428425	0	0	0.180353	0	0	0.106445	0	0	0.0861839
4q13.3	53	0	0	-0.426262	0	0	-0.121236	37	0.698113	-1.34414	0	0	-0.05969
Xp22.11	22	0	0	-0.425028	22	1	1.7701	0	0	0.52856	0	0	0.406512
9q33.1	12	0	0	-0.423696	0	0	-0.625611	0	0	0.633316	0	0	-0.707594
17q11.2	106	0	0	-0.422303	8	0.0754717	-1.05069	0	0	-0.386187	0	0	0.0522102
7p21.3	15	0	0	-0.421714	15	1	-2.01063	15	1	1.7885	0	0	0.760583
7q31.2	15	0	0	-0.421239	15	1	-1.67371	15	1	3.78571	15	1	1.64574
9p21.3	34	0	0	-0.420725	34	1	-1.81882	0	0	0.921672	0	0	-0.160761
9q22.1	12	0	0	-0.416358	0	0	-0.690503	0	0	0.277468	0	0	-0.371089
11p14.3	8	0	0	-0.415521	0	0	0.076895	0	0	-0.303421	0	0	-0.471359
4q33	6	0	0	-0.411191	0	0	0.355502	0	0	-0.311824	0	0	0.370007
4q24	28	0	0	-0.409289	0	0	0.57083	0	0	-0.669204	0	0	-0.104861
13q31.2	5	0	0	-0.407715	0	0	-0.00358589	1	0.2	1.31681	5	1	1.68465
3p22.3	19	0	0	-0.407197	0	0	-0.0213401	0	0	-0.925359	0	0	-0.831135
16p11.1	2	0	0	-0.400165	2	1	-2.02997	0	0	0.0991797	0	0	0.699499
19q13.2	152	0	0	-0.395427	0	0	0.717223	0	0	0.621037	152	1	2.20529
Xq27.3	30	0	0	-0.395413	0	0	0.141933	1	0.0333333	-0.999045	1	0.0333333	-0.970563
16q23.2	15	0	0	-0.394737	0	0	-1.01819	0	0	0.110737	0	0	0.851303
4q31.3	28	0	0	-0.394156	0	0	0.298554	0	0	-0.412292	0	0	0.417156
9q34.11	73	0	0	-0.392955	0	0	-0.911687	0	0	0.874546	0	0	-0.304057
4q21.21	17	0	0	-0.391491	0	0	-0.117628	17	1	-1.71088	0	0	-0.119847
11q13.5	18	0	0	-0.390108	0	0	-0.873321	0	0	-0.0334401	0	0	-0.208537
16q23.3	15	0	0	-0.387841	0	0	-0.795927	0	0	-0.0176697	0	0	0.774823
3p25.1	35	0	0	-0.38642	0	0	-0.184454	7	0.2	-1.30077	0	0	-0.67839
19q13.41	76	0	0	-0.386078	0	0	0.892142	0	0	0.673493	71	0.934211	1.34787
16q11.2	8	0	0	-0.383385	8	1	-1.56916	0	0	0.109471	1	0.125	1.07779
4q34.2	5	0	0	-0.379564	0	0	0.713429	0	0	-0.741423	0	0	0.148839
16q12.2	37	0	0	-0.377179	37	1	-1.69956	0	0	-0.090523	0	0	0.749692
Xp11.3	16	0	0	-0.375301	16	1	1.88543	11	0.6875	1.34815	0	0	0.97817
19q13.33	155	0	0	-0.373859	0	0	0.878496	0	0	0.425762	90	0.580645	1.31198
7p22.2	2	0	0	-0.370515	2	1	-2.08129	2	1	2.05196	0	0	0.857942
9q33.3	41	0	0	-0.369766	0	0	-0.934855	0	0	0.826615	0	0	-0.459503
Xq26.2	21	0	0	-0.369278	0	0	0.253111	0	0	-0.632386	0	0	-0.618435
7p22.1	43	0	0	-0.369135	43	1	-2.08095	43	1	2.02598	0	0	0.853392
4q25	39	0	0	-0.367849	0	0	0.573316	0	0	-0.574362	0	0	-0.21048
17q25.3	120	0	0	-0.366462	119	0.991667	-1.56409	0	0	-0.232661	0	0	0.0825846
9q22.32	29	0	0	-0.36619	0	0	-0.785651	0	0	0.270977	0	0	-0.302911
9q33.2	44	0	0	-0.36605	0	0	-0.805208	0	0	0.688757	0	0	-0.560914
4q32.3	20	0	0	-0.361709	0	0	0.40219	0	0	-0.59206	0	0	0.298581
16q13	15	0	0	-0.358799	15	1	-1.49694	0	0	-0.137188	0	0	0.577285
4q22.2	1	0	0	-0.355431	0	0	0.316413	0	0	-0.812177	0	0	-0.046706
4q22.3	8	0	0	-0.355431	0	0	0.316413	0	0	-0.770856	0	0	-0.0569694
13q14.13	14	0	0	-0.354994	0	0	-0.042139	0	0	0.703046	0	0	0.826704
16q22.3	2	0	0	-0.354576	2	1	-1.3539	0	0	0.101843	0	0	0.800307
9q32	37	0	0	-0.354468	0	0	-0.361991	0	0	0.628326	0	0	-0.814062
7p22.3	43	0	0	-0.352977	43	1	-2.05381	43	1	1.99077	0	0	1.09198
4q21.23	11	0	0	-0.349971	0	0	-0.0497919	1	0.0909091	-0.981878	0	0	-0.115741
6p25.3	11	0	0	-0.347918	0	0	0.194526	1	0.0909091	0.922391	1	0.0909091	1.13968
4q23	21	0	0	-0.347781	0	0	0.36636	0	0	-0.78873	0	0	-0.107067
19q13.42	162	0	0	-0.346087	0	0	0.69067	0	0	0.660851	162	1	1.45377
9p22.2	3	0	0	-0.346031	1	0.333333	-1.21695	0	0	0.800501	0	0	-0.0993145
Xq22.3	28	0	0	-0.345425	0	0	0.306441	0	0	-0.556462	0	0	-0.15777
Xq27.2	8	0	0	-0.343356	0	0	0.196245	0	0	-0.895039	0	0	-0.806293
19q12	10	0	0	-0.342522	0	0	0.754364	0	0	0.501208	10	1	1.82561
3p26.1	13	0	0	-0.340155	0	0	-0.124396	0	0	-1.1106	0	0	-0.720942
17q21.31	106	0	0	-0.33986	101	0.95283	-1.41488	0	0	-0.0614752	0	0	0.0720914
6p25.2	25	0	0	-0.336363	0	0	0.21425	0	0	1.09709	2	0.08	1.20613
22q13.2	62	0	0	-0.335405	0	0	0.617649	0	0	-0.34557	0	0	-0.829332
17q12	116	0	0	-0.334603	22	0.189655	-1.07729	0	0	-0.221608	0	0	-0.0600565
7q31.33	9	0	0	-0.334122	9	1	-1.5548	9	1	3.80883	8	0.888889	1.38402
13q12.12	17	0	0	-0.333427	0	0	-0.0483133	17	1	2.05101	14	0.823529	1.42253
13q31.3	17	0	0	-0.333183	0	0	-0.0655253	1	0.0588235	1.22641	17	1	1.79106
Xp22.33	28	0	0	-0.330784	28	1	1.56692	28	1	1.4379	0	0	0.502476
20p11.1	6	0	0	-0.328649	0	0	-0.277924	0	0	-0.191069	0	0	-0.0726871
4q32.2	7	0	0	-0.326367	0	0	0.271303	0	0	-0.660036	0	0	0.339442
7q31.31	8	0	0	-0.326277	8	1	-1.71861	8	1	3.96296	8	1	1.68631
16q24.1	31	0	0	-0.325419	0	0	-0.783764	0	0	-0.0580191	0	0	0.839172
1q32.3	26	0	0	-0.324918	26	1	2.93059	0	0	-0.0117752	0	0	0.764028
Xq26.3	49	0	0	-0.323981	0	0	0.181109	0	0	-0.730717	0	0	-0.718812
9q22.2	11	0	0	-0.323573	0	0	-0.743215	0	0	0.233226	0	0	-0.168776
9q22.31	30	0	0	-0.323573	0	0	-0.777868	0	0	0.20482	0	0	-0.271819
11p15.2	16	0	0	-0.323536	0	0	0.0408171	0	0	-0.362788	0	0	-0.704327
9q34.3	114	0	0	-0.323425	0	0	-0.890229	0	0	0.899815	0	0	-0.254763
22q11.23	48	0	0	-0.322854	0	0	0.56627	0	0	-0.227053	0	0	-0.52693
3p26.2	4	0	0	-0.317915	0	0	-0.0380373	0	0	-1.03008	0	0	-0.702868
7q31.32	18	0	0	-0.314759	18	1	-1.65888	18	1	3.83655	18	1	1.57321
4q21.22	13	0	0	-0.313579	0	0	-0.0460896	9	0.692308	-1.29877	0	0	-0.188923
22q11.22	13	0	0	-0.309816	0	0	0.440451	0	0	-0.277692	0	0	-0.656148
22q12.2	59	0	0	-0.30967	0	0	0.456005	0	0	-0.352017	0	0	-0.762425
22q12.1	26	0	0	-0.308605	0	0	0.437264	0	0	-0.22068	0	0	-0.496256
1q32.2	30	0	0	-0.305386	30	1	2.38663	0	0	0.0877483	0	0	0.533157
15q22.33	2	0	0	-0.305061	0	0	0.168448	2	1	-4.56498	2	1	-1.80703
6p24.2	13	0	0	-0.29956	0	0	0.415984	0	0	1.25624	13	1	1.3517
4q21.1	26	0	0	-0.297755	0	0	-0.0957972	10	0.384615	-1.35554	0	0	-0.181661
3p25.3	48	0	0	-0.297571	0	0	-0.173914	0	0	-1.12677	0	0	-0.670846
13q12.11	29	0	0	-0.294494	0	0	-0.0179032	8	0.275862	1.2006	0	0	0.726054
19q13.12	92	0	0	-0.293991	0	0	0.611516	0	0	0.147924	20	0.217391	1.29373
1q31.2	11	0	0	-0.293802	11	1	2.18374	0	0	0.399105	0	0	0.785046
13q31.1	13	0	0	-0.293305	0	0	0.0131911	0	0	0.675188	2	0.153846	0.95676
13q21.32	4	0	0	-0.291423	0	0	0.0399052	0	0	1.15873	3	0.75	1.3093
17q21.1	13	0	0	-0.290025	13	1	-2.02924	0	0	-0.179654	0	0	-0.158643
3p26.3	5	0	0	-0.290017	0	0	0.0346204	0	0	-0.876012	0	0	-0.712795
8p21.3	47	0	0	-0.287611	47	1	2.43713	0	0	-0.0910662	0	0	-0.13273
17q25.2	4	0	0	-0.285908	4	1	-1.51243	0	0	-0.104635	0	0	0.215303
22q11.21	92	0	0	-0.284127	0	0	0.483334	0	0	-0.377669	0	0	-0.898371
Xq28	128	0	0	-0.28227	0	0	0.0734498	4	0.03125	-1.19006	0	0	-0.784635
Xp21.3	10	0	0	-0.278479	10	1	1.70819	0	0	0.649521	0	0	0.693641
5p15.32	3	0	0	-0.277188	0	0	0.295941	0	0	0.545758	0	0	-0.20766
19q13.43	90	0	0	-0.276466	0	0	0.578991	0	0	0.879225	90	1	1.56437
Xq26.1	16	0	0	-0.276281	0	0	0.379065	0	0	-0.688961	0	0	-0.526134
5q13.1	2	0	0	-0.272287	2	1	1.67742	0	0	0.148931	0	0	0.685154
16q21	41	0	0	-0.272039	41	1	-1.63135	0	0	-0.120883	0	0	0.689482
2q22.2	2	0	0	-0.270711	0	0	0.445256	0	0	0.175094	0	0	-0.0445924
11q14.1	34	0	0	-0.270509	0	0	-0.821234	0	0	-0.351781	0	0	-0.536698
Xp21.2	10	0	0	-0.267741	10	1	1.74825	0	0	1.04062	0	0	0.987079
6p24.1	8	0	0	-0.263696	0	0	0.383465	3	0.375	1.34235	8	1	1.6259
6p23	7	0	0	-0.26282	0	0	0.371786	7	1	1.4799	7	1	1.82664
Xq13.2	21	0	0	-0.262573	0	0	0.512707	0	0	-0.777764	0	0	-0.222581
9q31.2	9	0	0	-0.259874	0	0	-0.471629	0	0	0.393073	0	0	-0.521593
6p25.1	11	0	0	-0.259553	0	0	0.261889	0	0	1.13249	0	0	1.20809
1p22.1	27	0	0	-0.259138	0	0	0.307573	0	0	-0.113026	27	1	-1.37624
16q23.1	32	0	0	-0.256554	29	0.90625	-1.40079	0	0	-0.0514567	0	0	0.656928
1q31.1	11	0	0	-0.252884	11	1	2.33206	0	0	0.0423664	0	0	0.359416
Xp11.23	97	0	0	-0.249806	97	1	1.59136	89	0.917526	1.39548	10	0.103093	1.10744
9q31.3	33	0	0	-0.248723	0	0	-0.464896	0	0	0.548756	0	0	-0.65836
5p15.1	11	0	0	-0.248717	0	0	0.324793	0	0	0.6302	0	0	0.000803132
5q13.2	37	0	0	-0.246007	37	1	1.79092	0	0	0.121459	0	0	0.625868
19q13.13	3	0	0	-0.245969	0	0	0.612941	0	0	0.398891	3	1	1.98385
11q13.4	72	0	0	-0.245265	0	0	-0.804117	0	0	-0.0290356	0	0	-0.171234
11p14.2	5	0	0	-0.244759	0	0	0.151665	0	0	-0.169606	0	0	-0.240157
9q22.33	31	0	0	-0.24442	0	0	-0.582573	0	0	0.291077	0	0	-0.32962
Xp11.4	21	0	0	-0.243797	21	1	1.71772	0	0	0.86647	0	0	0.789271
15q25.2	36	0	0	-0.243577	0	0	-0.0250553	36	1	-3.58344	36	1	-1.76962
6p24.3	20	0	0	-0.243175	0	0	0.284363	0	0	1.08859	5	0.25	1.21984
13q32.2	5	0	0	-0.24302	0	0	-0.0148828	5	1	1.37877	5	1	2.28091
1q25.3	39	0	0	-0.242235	39	1	2.44576	0	0	0.0939836	0	0	0.535658
13q32.3	23	0	0	-0.241722	0	0	-0.00807696	23	1	1.44401	23	1	2.25111
8p21.1	19	0	0	-0.241588	19	1	2.19434	0	0	-0.060865	0	0	-0.205985
11p15.3	16	0	0	-0.240491	0	0	0.0856027	0	0	-0.282652	0	0	-0.704691
11q13.3	22	0	0	-0.239196	0	0	-0.789206	0	0	-0.103147	0	0	-0.215294
9q31.1	31	0	0	-0.238861	0	0	-0.519745	0	0	0.4124	0	0	-0.300227
13q14.2	34	0	0	-0.238655	0	0	0.16696	0	0	0.62866	0	0	1.02687
13q21.31	3	0	0	-0.238251	0	0	-0.00045119	0	0	0.910076	0	0	1.18918
Xq21.31	6	0	0	-0.234765	0	0	0.264838	0	0	-0.4462	0	0	-0.105962
Xq21.2	2	0	0	-0.23291	0	0	0.475662	0	0	-0.379817	0	0	-0.095448
11p15.1	50	0	0	-0.232775	0	0	0.0263531	0	0	-0.300687	0	0	-0.622944
3p25.2	12	0	0	-0.231264	0	0	-0.103617	0	0	-0.953856	0	0	-0.512976
4q34.3	7	0	0	-0.229238	0	0	0.421567	0	0	-0.667295	0	0	0.161171
5p15.2	17	0	0	-0.228155	0	0	0.392726	0	0	0.551001	0	0	-0.079885
18p11.31	22	0	0	-0.225564	0	0	0.56763	19	0.863636	-1.42159	5	0.227273	-1.21533
5p15.31	20	0	0	-0.225389	0	0	0.29289	0	0	0.540307	0	0	-0.169357
Xq25	12	0	0	-0.224303	0	0	0.294539	0	0	-0.619984	0	0	-0.219119
1q31.3	17	0	0	-0.219986	17	1	2.14647	0	0	0.144467	0	0	0.41394
Xq27.1	12	0	0	-0.216761	0	0	0.0122191	0	0	-0.874937	0	0	-0.790171
13q32.1	16	0	0	-0.211986	0	0	0.0166178	15	0.9375	1.40407	16	1	2.05204
Xq22.2	18	0	0	-0.211031	0	0	0.21293	0	0	-0.469542	0	0	-0.0859743
19q13.11	39	0	0	-0.210079	0	0	0.604968	0	0	0.146071	38	0.974359	1.68486
1q41	43	0	0	-0.209743	43	1	2.83387	0	0	0.0645997	0	0	0.393441
4q32.1	23	0	0	-0.209693	0	0	0.377929	0	0	-0.489338	0	0	0.277974
15q24.3	9	0	0	-0.208457	0	0	-0.0325325	9	1	-3.42874	9	1	-1.52101
22q13.1	76	0	0	-0.204084	0	0	0.587905	0	0	-0.352562	0	0	-0.801027
Xq22.1	48	0	0	-0.202155	0	0	0.216958	0	0	-0.432006	0	0	-0.0357594
22q11.1	17	0	0	-0.201787	0	0	0.931323	0	0	-0.181491	0	0	-0.782037
Xq21.33	2	0	0	-0.201173	0	0	0.436253	0	0	-0.332695	0	0	-0.0325783
4q12	43	0	0	-0.201065	0	0	0.0380364	0	0	-0.581769	0	0	0.160994
4q13.1	4	0	0	-0.20048	0	0	-0.0669185	4	1	-1.49668	0	0	-0.0822455
4p15.32	18	0	0	-0.198225	0	0	0.523044	0	0	0.288774	0	0	0.657742
13q22.3	15	0	0	-0.196965	0	0	0.0524719	0	0	0.854259	0	0	0.938312
5p14.1	3	0	0	-0.196422	0	0	0.28983	0	0	0.449922	0	0	0.0549459
6p22.2	57	0	0	-0.192294	0	0	0.523953	0	0	0.736403	25	0.438596	1.29333
13q22.2	5	0	0	-0.190218	0	0	0.0533695	0	0	0.893532	0	0	0.985964
13q14.3	34	0	0	-0.190163	0	0	0.135824	0	0	0.626147	0	0	1.15239
16q22.2	23	0	0	-0.188747	23	1	-1.75123	0	0	0.122872	0	0	0.868045
16q24.2	15	0	0	-0.187518	0	0	-0.844415	0	0	0.0628768	0	0	1.04209
13q34	48	0	0	-0.185918	0	0	0.0658335	12	0.25	1.21379	48	1	1.93134
18p11.22	14	0	0	-0.185793	0	0	0.746096	0	0	-0.93558	2	0.142857	-1.08927
11p15.4	161	0	0	-0.184566	0	0	0.147235	0	0	-0.192288	0	0	-0.378741
11p12	8	0	0	-0.184218	0	0	-0.203162	0	0	-0.417685	0	0	-0.424703
13q21.33	6	0	0	-0.184122	0	0	0.0762985	0	0	0.690977	0	0	0.870902
4p15.33	11	0	0	-0.180859	0	0	0.268845	0	0	0.0938993	0	0	0.437022
13q33.3	12	0	0	-0.180845	0	0	0.142947	12	1	1.62448	12	1	2.20449
13q33.2	3	0	0	-0.18084	0	0	0.143646	3	1	1.55887	3	1	2.35636
18p11.21	32	0	0	-0.179647	0	0	0.690618	0	0	-0.780721	0	0	-1.02528
1p22.3	27	0	0	-0.178387	0	0	0.136852	0	0	-0.232394	15	0.555556	-1.30517
5p14.2	2	0	0	-0.177943	0	0	0.220061	0	0	0.416715	0	0	-0.0393865
13q33.1	18	0	0	-0.177637	0	0	0.0402056	18	1	1.54511	18	1	1.9208
13q21.2	6	0	0	-0.176826	0	0	-0.0236803	0	0	0.819212	0	0	1.12822
6p22.3	41	0	0	-0.175678	0	0	0.434244	9	0.219512	1.21229	41	1	1.56954
5p13.3	13	0	0	-0.174772	0	0	0.0974172	0	0	0.473771	0	0	0.135207
5p14.3	4	0	0	-0.174252	0	0	0.233009	0	0	0.536859	0	0	0.0236378
1q24.2	37	0	0	-0.174171	37	1	2.22089	0	0	0.0811757	0	0	0.837132
11p14.1	15	0	0	-0.172443	0	0	0.103369	0	0	-0.313452	0	0	-0.270812
1q25.2	26	0	0	-0.170445	26	1	2.29728	0	0	0.0309961	0	0	0.660708
4p12	17	0	0	-0.169215	0	0	0.237852	0	0	-0.129774	0	0	0.386731
5q21.3	6	0	0	-0.168237	0	0	0.448256	0	0	0.236436	0	0	0.140642
1p31.1	54	0	0	-0.168188	0	0	-0.0741963	0	0	-0.25329	45	0.833333	-1.69452
11q14.3	18	0	0	-0.168185	0	0	-0.706805	0	0	-0.116749	0	0	-0.422994
Xq13.3	8	0	0	-0.167048	0	0	0.580171	0	0	-0.474787	0	0	-0.194597
11q14.2	15	0	0	-0.164796	0	0	-0.692317	0	0	-0.177199	0	0	-0.432018
Xq24	49	0	0	-0.162683	0	0	0.412161	0	0	-0.497369	0	0	-0.121954
1p22.2	22	0	0	-0.162103	0	0	0.27947	0	0	-0.12321	0	0	-1.10886
8p23.1	88	0	0	-0.161294	88	1	1.90983	0	0	-0.2671	0	0	-0.0541538
1q32.1	122	0	0	-0.160507	122	1	1.98841	0	0	0.0799156	0	0	0.604863
16p13.3	215	0	0	-0.158909	0	0	-1.09465	53	0.246512	-0.978324	0	0	0.0225193
11q13.2	72	0	0	-0.158101	0	0	-0.705646	0	0	0.170352	0	0	0.0244469
13q22.1	7	0	0	-0.156404	0	0	0.0392461	0	0	0.867347	2	0.285714	1.16107
20p11.22	3	0	0	-0.156215	0	0	0.237896	0	0	-0.423617	0	0	0.211242
22q13.32	3	0	0	-0.154143	0	0	0.550434	0	0	-0.406883	0	0	-0.553429
16q24.3	47	0	0	-0.152364	0	0	-0.875011	0	0	-0.00677335	0	0	1.14653
1q24.3	20	0	0	-0.151831	20	1	2.15594	0	0	0.0444638	0	0	0.634485
11q22.3	35	0	0	-0.149953	0	0	-0.582827	0	0	-0.306183	0	0	-0.557571
4p15.31	8	0	0	-0.144757	0	0	0.752342	0	0	0.194985	0	0	0.688816
8p21.2	26	0	0	-0.144221	26	1	2.22338	0	0	-0.0700362	0	0	-0.221848
15q23	39	0	0	-0.143328	0	0	0.0570295	39	1	-3.96952	39	1	-1.93686
13q11	2	0	0	-0.143191	0	0	0.183316	0	0	0.830825	0	0	0.551946
1q23.2	33	0	0	-0.142597	33	1	2.05249	0	0	-0.0475765	0	0	0.527746
15q25.3	16	0	0	-0.142066	0	0	-0.169364	16	1	-3.20527	15	0.9375	-1.73374
18q11.2	37	0	0	-0.141438	0	0	0.958193	0	0	-0.908958	9	0.243243	-1.11048
6q23.1	5	0	0	-0.140311	0	0	0.340253	0	0	0.477377	0	0	0.888559
18p11.32	17	0	0	-0.137685	0	0	0.5081	5	0.294118	-1.30011	0	0	-0.890867
Xp11.22	46	0	0	-0.13324	46	1	1.54072	19	0.413043	1.3267	0	0	1.00986
17q21.2	114	0	0	-0.131508	114	1	-2.42274	0	0	-0.1769	0	0	-0.0957437
20p11.21	35	0	0	-0.130932	0	0	-0.200519	0	0	-0.437857	0	0	-0.324495
6p22.1	95	0	0	-0.130673	0	0	0.238675	0	0	0.741568	95	1	1.81195
6p21.33	101	0	0	-0.127962	0	0	0.201612	0	0	0.543202	101	1	1.6264
2q22.3	8	0	0	-0.127501	0	0	0.56661	0	0	0.20186	0	0	0.00612768
6p21.32	58	0	0	-0.127373	0	0	0.315018	0	0	0.654795	58	1	1.71522
Xq23	34	0	0	-0.126851	0	0	0.376162	0	0	-0.757738	0	0	-0.285356
15q25.1	39	0	0	-0.126728	0	0	-0.0151763	39	1	-3.43809	39	1	-1.64648
1q23.3	64	0	0	-0.126368	64	1	2.04908	0	0	0.0019122	0	0	0.589214
11p11.12	7	0	0	-0.126012	0	0	-0.360472	0	0	-0.180686	0	0	-0.333156
1p21.3	24	0	0	-0.124789	0	0	0.222024	0	0	-0.080837	24	1	-1.56779
16q22.1	106	0	0	-0.123212	106	1	-1.81732	0	0	-0.0237609	0	0	0.846919
8p23.3	15	0	0	-0.121322	15	1	1.86922	0	0	-0.260072	0	0	0.0710938
22q12.3	52	0	0	-0.11897	0	0	0.646834	0	0	-0.508534	4	0.0769231	-0.953344
1p21.2	22	0	0	-0.115765	0	0	0.137917	0	0	0.0153641	22	1	-1.45995
1q42.12	21	0	0	-0.114453	21	1	2.6477	0	0	-0.0175344	0	0	0.295687
19p12	36	0	0	-0.114225	0	0	0.308242	0	0	0.0193972	0	0	0.390729
4p14	34	0	0	-0.112431	0	0	1.03373	0	0	0.00831266	0	0	0.409129
18p11.23	3	0	0	-0.11032	0	0	0.784639	1	0.333333	-1.06235	0	0	-0.823531
8p22	22	0	0	-0.110186	22	1	2.12546	0	0	-0.240178	0	0	-0.167051
4p15.2	21	0	0	-0.104767	0	0	0.439193	0	0	-0.00371068	0	0	0.496369
1q25.1	24	0	0	-0.104518	24	1	2.18107	0	0	0.0438405	0	0	0.639536
6p21.31	56	0	0	-0.10294	0	0	0.337371	0	0	0.84031	56	1	2.10543
11q21	33	0	0	-0.100204	0	0	-0.837332	0	0	-0.203706	0	0	-0.528776
22q13.31	43	0	0	-0.0985934	0	0	0.405797	0	0	-0.180198	0	0	-0.520225
4p11	7	0	0	-0.0975975	0	0	0.2674	0	0	-0.186887	0	0	0.504157
11q22.1	10	0	0	-0.0957309	0	0	-0.821168	0	0	-0.213653	0	0	-0.50962
5q22.3	12	0	0	-0.0956754	0	0	0.91994	0	0	-0.0978824	0	0	0.0911025
Xq21.1	28	0	0	-0.0951066	0	0	0.659639	0	0	-0.3985	0	0	-0.190295
11p15.5	89	0	0	-0.0945553	0	0	0.0204692	0	0	-0.160643	0	0	-0.279235
5p13.2	32	0	0	-0.0909733	0	0	-0.0551016	0	0	0.266591	0	0	0.0688164
2q22.1	7	0	0	-0.0904715	0	0	0.361925	0	0	0.349894	0	0	0.0366908
22q13.33	40	0	0	-0.0879315	0	0	0.540826	0	0	-0.288432	0	0	-0.429749
15q26.3	34	0	0	-0.0877366	0	0	-0.140487	34	1	-2.24753	17	0.5	-1.2096
2q23.2	3	0	0	-0.0854808	0	0	0.500277	0	0	0.230223	0	0	0.068907
1q42.11	8	0	0	-0.0851712	8	1	2.62298	0	0	0.018471	0	0	0.278932
15q26.1	58	0	0	-0.0844606	0	0	-0.336146	58	1	-2.69694	37	0.637931	-1.41684
1p32.2	8	0	0	-0.0832939	0	0	0.0169349	0	0	-0.62055	8	1	-2.25953
5q23.1	15	0	0	-0.0829481	4	0.266667	1.16373	0	0	-0.142866	0	0	0.225428
Xp21.1	11	0	0	-0.0827067	11	1	1.49897	0	0	0.959942	0	0	0.938768
6q23.2	33	0	0	-0.0812424	0	0	0.360286	0	0	0.386004	0	0	0.625074
20p12.2	14	0	0	-0.0787047	0	0	0.6484	12	0.857143	-1.35574	0	0	-0.190717
4p13	13	0	0	-0.0761232	0	0	0.578301	0	0	-0.00912473	0	0	0.511994
2q13	47	0	0	-0.0729735	0	0	0.140873	0	0	0.245034	0	0	0.173836
Xq13.1	48	0	0	-0.072791	0	0	0.672001	0	0	-0.38867	0	0	0.106586
1p32.1	12	0	0	-0.0711423	0	0	0.0307298	0	0	-0.588234	12	1	-2.22351
11q22.2	13	0	0	-0.0704802	0	0	-0.761635	0	0	-0.211818	0	0	-0.475246
1q23.1	52	0	0	-0.0701461	52	1	1.66382	0	0	-0.011007	0	0	0.489182
18q11.1	2	0	0	-0.0692773	0	0	1.01688	0	0	-0.74975	0	0	-0.969774
13q21.1	6	0	0	-0.06896	0	0	-0.0360301	0	0	0.855602	6	1	1.4278
11q23.1	33	0	0	-0.064929	0	0	-0.387617	0	0	-0.373515	0	0	-0.650084
11q12.2	53	0	0	-0.0643518	0	0	-0.402319	0	0	0.0378979	0	0	-0.10103
6q23.3	25	0	0	-0.0639463	0	0	0.392853	0	0	0.240578	0	0	0.503844
18q12.3	12	0	0	-0.0631763	12	1	1.53353	11	0.916667	-1.58083	0	0	-0.887785
11q24.3	22	0	0	-0.0630844	0	0	-0.288955	0	0	-0.488582	0	0	-0.342487
2q23.1	4	0	0	-0.0619608	0	0	0.4847	0	0	0.236633	0	0	0.119653
2q14.1	8	0	0	-0.0595496	0	0	0.145964	0	0	0.229969	0	0	0.12779
15q24.2	25	0	0	-0.0572396	0	0	0.0956958	25	1	-3.48608	25	1	-1.60887
5q23.2	23	0	0	-0.0569553	23	1	1.68864	0	0	-0.262427	0	0	0.310519
4p16.1	55	0	0	-0.0563779	0	0	0.322624	0	0	0.11851	0	0	0.413732
15q24.1	42	0	0	-0.0514743	0	0	0.112997	42	1	-3.80029	42	1	-1.95493
20p11.23	27	0	0	-0.0493842	0	0	0.293973	1	0.037037	-0.767513	0	0	0.0708091
11q25	17	0	0	-0.0493251	0	0	-0.311121	0	0	-0.274665	0	0	-0.262139
2q23.3	17	0	0	-0.0492243	0	0	0.719606	0	0	0.322688	0	0	0.158529
17q25.1	105	0	0	-0.0451864	47	0.447619	-1.25355	0	0	-0.0880285	0	0	0.337099
10q23.31	32	0	0	-0.0442197	5	0.15625	1.01324	5	0.15625	-1.2525	0	0	-0.44657
4q35.1	36	0	0	-0.0440855	0	0	0.031157	0	0	-0.412835	0	0	0.469631
10p14	24	0	0	-0.042924	0	0	0.563419	0	0	-0.51942	0	0	-0.402019
4p16.3	73	0	0	-0.0421924	0	0	0.549305	0	0	0.0109566	0	0	0.358821
1q24.1	15	0	0	-0.0385557	15	1	1.88796	0	0	0.113199	0	0	0.871777
Xq11.2	5	0	0	-0.0384768	0	0	0.868828	0	0	-0.0942988	0	0	0.374849
1p34.3	70	0	0	-0.0384299	0	0	0.0383086	0	0	-0.467525	70	1	-2.33145
17q21.33	51	0	0	-0.0362275	0	0	-0.779127	0	0	0.00454425	0	0	0.144524
11q24.2	53	0	0	-0.0355776	0	0	-0.290065	0	0	-0.689003	0	0	-0.450732
11q11	15	0	0	-0.03495	0	0	-0.10784	0	0	-0.0703058	0	0	-0.146332
8p23.2	1	0	0	-0.034934	1	1	2.01157	0	0	-0.177576	0	0	6.20838e-05
19p13.13	8	0	0	-0.0338151	0	0	0.394504	0	0	0.0114473	0	0	0.564233
6q22.33	10	0	0	-0.0332271	0	0	0.678735	0	0	0.6376	0	0	0.967417
Xq12	11	0	0	-0.0328915	0	0	0.8868	0	0	-0.0126044	0	0	0.279176
11q12.1	98	0	0	-0.0323421	0	0	-0.273196	0	0	0.147825	0	0	0.00512511
Xq11.1	3	0	0	-0.0309233	0	0	0.908562	0	0	-0.190698	0	0	0.265024
5p15.33	38	0	0	-0.029312	0	0	0.181491	0	0	0.561562	0	0	-0.185696
1p31.3	46	0	0	-0.0272455	0	0	0.0920088	0	0	-0.495194	46	1	-2.53652
20q13.2	20	0	0	-0.0262017	0	0	-0.843007	15	0.75	1.37459	0	0	0.184875
2q21.3	13	0	0	-0.024594	0	0	0.30954	0	0	0.359364	0	0	0.202731
20p12.3	21	0	0	-0.0220861	0	0	0.383293	0	0	-0.867096	0	0	-0.160667
20q13.13	32	0	0	-0.0220314	0	0	-0.685833	31	0.96875	1.48539	0	0	0.312075
11p11.2	72	0	0	-0.0208551	0	0	-0.401561	0	0	-0.20661	0	0	-0.430624
20q13.31	17	0	0	-0.0205735	0	0	-0.813262	5	0.294118	1.15406	0	0	0.0827272
20q13.32	21	0	0	-0.0205735	0	0	-0.813262	0	0	0.98057	0	0	0.0806168
5p13.1	24	0	0	-0.0205711	0	0	0.0278412	0	0	0.116875	0	0	-0.0111419
11p13	41	0	0	-0.0198287	0	0	-0.125039	0	0	-0.736168	0	0	-0.596385
18q21.1	34	0	0	-0.019024	29	0.852941	1.6263	28	0.823529	-1.4947	0	0	-0.632431
17q23.1	14	0	0	-0.0175329	0	0	-0.68717	0	0	-0.105072	0	0	0.0793183
1q22	61	0	0	-0.0174159	61	1	1.71902	0	0	0.0161566	0	0	0.498478
1p21.1	10	0	0	-0.00946782	0	0	0.100664	0	0	-0.0633279	2	0.2	-1.20633
6q13	28	0	0	-0.00912739	8	0.285714	1.24345	26	0.928571	1.45097	28	1	1.8699
20p12.1	20	0	0	-0.00717382	0	0	0.590392	0	0	-0.672471	0	0	0.154053
5q23.3	13	0	0	-0.00705934	13	1	2.15535	0	0	-0.0882337	0	0	0.47437
4p15.1	1	0	0	-0.00649403	0	0	0.734097	0	0	0.0529474	0	0	0.324825
5q31.1	64	0	0	-0.00527601	64	1	1.77417	0	0	-0.0480794	0	0	0.476634
1p35.1	37	0	0	-0.00375561	0	0	-0.139213	0	0	-0.450696	37	1	-2.77614
6q16.2	9	0	0	-0.000124163	0	0	0.999902	0	0	1.19885	9	1	1.72933
18q12.1	23	0	0	0.000518587	23	1	2.00684	6	0.26087	-1.22829	6	0.26087	-1.24911
19p13.2	212	0	0	0.000649114	0	0	0.479277	0	0	0.0404376	0	0	0.567415
Xp11.21	24	0	0	0.00075091	14	0.583333	1.30891	0	0	0.734077	0	0	0.521081
1p31.2	1	0	0	0.00127922	0	0	0.127897	0	0	-0.502908	1	1	-2.23308
1q21.3	158	0	0	0.0033171	158	1	1.82561	0	0	-5.38707e-05	0	0	0.524957
20p13	90	0	0	0.0034226	0	0	0.41756	0	0	-0.856282	0	0	-0.213749
17q24.3	15	0	0	0.00396537	2	0.133333	-0.887816	0	0	-0.114523	0	0	0.218689
15q26.2	10	0	0	0.00437405	0	0	-0.175112	10	1	-2.41086	10	1	-1.57261
18q12.2	17	0	0	0.00950611	16	0.941176	1.77952	12	0.705882	-1.46912	0	0	-1.12102
11q23.2	19	0	0	0.0114822	0	0	-0.393032	0	0	-0.408698	0	0	-0.690197
2q12.3	16	0	0	0.0115082	0	0	0.174813	0	0	0.167857	0	0	0.093675
19p13.12	66	0	0	0.0130661	0	0	0.186315	0	0	-0.0443793	0	0	0.345193
20q13.12	88	0	0	0.0136678	0	0	-0.715224	88	1	1.63891	0	0	0.182557
11q24.1	25	0	0	0.0155184	0	0	-0.331216	0	0	-0.683283	0	0	-0.425874
6q14.3	11	0	0	0.018946	0	0	1.10681	11	1	1.57499	11	1	1.67303
11q13.1	113	0	0	0.0210537	0	0	-0.288517	0	0	0.226893	0	0	0.0199531
10p12.31	14	0	0	0.021799	0	0	0.449686	0	0	-0.376768	0	0	-0.45806
5q13.3	25	0	0	0.0225844	25	1	1.59191	0	0	-0.0150706	0	0	0.511712
17p13.3	58	0	0	0.0228095	58	1	8.23362	19	0.327586	1.30483	58	1	4.87163
20q13.33	94	0	0	0.0256094	0	0	-0.76983	6	0.0638298	1.12882	0	0	0.208117
19p13.3	219	0	0	0.0257361	0	0	0.449277	0	0	0.118532	0	0	0.626125
11q12.3	58	0	0	0.028882	0	0	-0.263042	0	0	-0.00279298	0	0	-0.111273
6q22.32	5	0	0	0.0294764	0	0	0.636312	0	0	0.624796	0	0	0.906292
2q11.2	64	0	0	0.0311731	0	0	0.0812386	0	0	-0.0171864	0	0	0.0275966
2p11.1	1	0	0	0.0314828	0	0	0.127457	0	0	0.135386	0	0	0.0827592
2q11.1	16	0	0	0.0314828	0	0	-0.0101797	0	0	-0.0374649	0	0	-0.0166503
2q12.1	22	0	0	0.0314828	0	0	0.1146	0	0	0.0702828	0	0	0.0326022
2q21.2	10	0	0	0.0340198	0	0	0.214091	0	0	0.355594	0	0	0.164473
10q23.32	9	0	0	0.034558	5	0.555556	1.19488	6	0.666667	-1.30727	0	0	-0.486449
4p16.2	8	0	0	0.036613	0	0	0.481129	0	0	0.00156826	0	0	0.354599
10p15.3	17	0	0	0.0373474	0	0	0.965366	0	0	-0.771543	0	0	-0.531791
2q14.2	20	0	0	0.0390656	0	0	0.210797	0	0	0.296912	0	0	0.158241
2q12.2	6	0	0	0.0392641	0	0	0.118585	0	0	0.183185	0	0	0.0785225
6q15	26	0	0	0.0403726	0	0	1.13402	6	0.230769	1.23378	6	0.230769	1.22061
17q23.2	18	0	0	0.0412629	0	0	-0.961164	0	0	-0.101731	0	0	0.22958
2q14.3	22	0	0	0.0415759	0	0	0.15331	0	0	0.470943	0	0	0.149994
6q16.3	6	0	0	0.0418308	0	0	1.18487	0	0	0.787596	5	0.833333	1.3458
10q23.33	26	0	0	0.0440965	17	0.653846	1.49634	26	1	-1.72819	0	0	-0.58678
6q24.1	13	0	0	0.0459441	0	0	0.339107	0	0	0.262989	0	0	0.518827
6q14.1	25	0	0	0.0486539	18	0.72	1.47793	24	0.96	1.57813	25	1	1.85217
19p13.11	105	0	0	0.0489249	0	0	0.00493482	0	0	-0.0322862	0	0	0.267778
1p34.1	54	0	0	0.0490034	0	0	0.115245	0	0	-0.355816	54	1	-2.91442
11q23.3	86	0	0	0.050344	0	0	-0.445673	0	0	-0.66054	0	0	-0.764606
6q16.1	14	0	0	0.0507072	1	0.0714286	1.11227	2	0.142857	1.20634	12	0.857143	1.49031
1p32.3	64	0	0	0.0550956	0	0	0.0101752	0	0	-0.409297	64	1	-2.34377
20q11.23	49	0	0	0.0555104	0	0	-0.722096	0	0	1.05576	0	0	0.360514
10p12.33	9	0	0	0.0569256	0	0	0.457101	0	0	-0.581615	0	0	-0.368035
2q21.1	36	0	0	0.0593462	0	0	0.0494958	0	0	0.464507	0	0	0.124589
6q14.2	7	0	0	0.0614363	0	0	1.29496	7	1	1.56906	7	1	1.99748
2q24.1	15	0	0	0.0628729	0	0	0.194938	0	0	0.284653	0	0	0.108282
10p13	36	0	0	0.0632488	0	0	0.513661	0	0	-0.641375	0	0	-0.364375
17q23.3	33	0	0	0.0687186	0	0	-1.02061	0	0	-0.102964	0	0	0.297782
20q11.22	45	0	0	0.0741678	0	0	-0.771065	0	0	0.746167	0	0	0.463366
4q35.2	20	0	0	0.0765167	0	0	0.0928283	0	0	-0.336829	0	0	0.503958
1q42.13	43	0	0	0.0773563	43	1	2.02183	0	0	-0.0907791	0	0	0.311397
10p15.2	3	0	0	0.078852	0	0	0.783139	0	0	-0.509307	0	0	-0.359003
2q24.2	26	0	0	0.0804219	0	0	0.334431	0	0	0.226506	0	0	0.0564775
20q13.11	1	0	0	0.0825183	0	0	-0.839449	1	1	2.05495	0	0	0.171955
10q23.1	17	0	0	0.0848659	0	0	0.838712	8	0.470588	-1.25126	0	0	-0.512424
1p33	33	0	0	0.0863235	0	0	0.0966728	0	0	-0.277087	33	1	-2.28286
10q24.1	29	0	0	0.0894636	24	0.827586	1.56245	29	1	-1.92407	0	0	-0.600036
10p12.2	12	0	0	0.0898644	0	0	0.443609	0	0	-0.51733	0	0	-0.609685
17q24.2	27	0	0	0.0903199	14	0.518519	-1.42547	0	0	-0.0642606	0	0	0.18933
1p34.2	62	0	0	0.0941442	0	0	0.15551	0	0	-0.539055	62	1	-2.85594
18q21.33	19	0	0	0.0979159	0	0	1.01254	19	1	-1.54894	0	0	-0.775249
20q12	10	0	0	0.101159	0	0	-0.766356	8	0.8	1.48922	0	0	0.271523
17q24.1	9	0	0	0.102772	3	0.333333	-1.22311	0	0	-0.0595454	0	0	0.386752
5q14.1	33	0	0	0.107582	33	1	1.50861	0	0	0.0910142	0	0	0.558498
5q14.2	5	0	0	0.107582	2	0.4	1.35483	0	0	-0.024881	0	0	0.562697
5q22.1	12	0	0	0.108794	0	0	0.706402	0	0	0.0531233	0	0	0.167489
1p35.2	22	0	0	0.118495	0	0	-0.1616	0	0	-0.174484	22	1	-1.94739
17q21.32	60	0	0	0.123094	0	0	-0.788724	0	0	0.00973347	0	0	0.0781364
18q22.3	13	0	0	0.124584	0	0	0.993104	2	0.153846	-1.26104	0	0	-0.378922
5p12	17	0	0	0.124627	0	0	-0.0154976	0	0	0.0940396	0	0	-0.0570893
10q24.2	31	0	0	0.127407	27	0.870968	1.43055	31	1	-1.994	0	0	-0.57567
18q22.2	6	0	0	0.135411	0	0	1.00006	6	1	-1.9491	0	0	-0.605916
18q21.31	13	0	0	0.135516	0	0	1.20959	13	1	-1.81417	0	0	-0.835705
18q21.32	11	0	0	0.13752	0	0	1.14618	11	1	-1.61739	0	0	-0.769135
1q42.2	33	0	0	0.138786	33	1	2.28432	0	0	-0.2531	0	0	0.403498
20q11.21	50	0	0	0.139454	0	0	-0.76279	0	0	0.944173	0	0	0.816779
5q31.3	103	0	0	0.139916	103	1	2.12392	0	0	0.0204972	0	0	0.538076
1p13.3	67	0	0	0.142682	0	0	0.50775	0	0	0.0614698	0	0	-1.08249
5q11.1	3	0	0	0.14367	0	0	0.286516	0	0	0.0781189	0	0	-0.108103
15q22.31	54	0	0	0.14392	0	0	-0.173267	54	1	-3.90814	54	1	-2.05943
21q22.12	14	0	0	0.14546	0	0	0.295782	0	0	-0.499546	0	0	-0.638125
18q23	20	0	0	0.146472	0	0	1.00676	17	0.85	-1.37699	0	0	-0.314654
1p36.11	82	0	0	0.146547	0	0	-0.113143	0	0	-0.255549	82	1	-1.80686
15q15.1	62	0	0	0.148482	0	0	-0.099199	62	1	-2.2015	62	1	-2.19889
10q24.31	24	0	0	0.148835	24	1	1.51542	24	1	-1.80456	0	0	-0.494898
10p15.1	29	0	0	0.151181	0	0	0.610582	0	0	-0.635513	0	0	-0.410009
2p11.2	61	0	0	0.151911	0	0	0.18326	0	0	0.144679	0	0	-0.0613982
5q31.2	39	0	0	0.151943	39	1	1.94441	0	0	-0.0499834	0	0	0.466273
18q22.1	11	0	0	0.158018	0	0	0.873401	10	0.909091	-1.89356	0	0	-0.746584
10q24.32	38	0	0	0.159586	38	1	1.76941	38	1	-1.8405	0	0	-0.516806
17p13.2	72	0	0	0.162484	72	1	7.80925	72	1	1.56186	72	1	5.5579
1q42.3	18	0	0	0.163843	18	1	2.17443	0	0	-0.559003	0	0	0.00154245
10p11.1	8	0	0	0.165088	0	0	0.386623	0	0	-1.12974	2	0.25	-1.29918
21q22.13	14	0	0	0.171975	0	0	0.319845	0	0	-0.46375	0	0	-0.530145
10p12.1	33	0	0	0.173495	0	0	0.761746	0	0	-0.451131	0	0	-0.448909
10q23.2	17	0	0	0.1774	1	0.0588235	0.670375	16	0.941176	-1.45852	0	0	-0.374228
6q22.31	23	0	0	0.178262	4	0.173913	0.804708	0	0	0.757813	6	0.26087	1.18613
1q43	30	0	0	0.178579	29	0.966667	2.02617	0	0	-0.211583	0	0	0.02993
1q44	73	0	0	0.179104	73	1	2.07159	0	0	-0.152981	0	0	0.142876
2q31.2	23	0	0	0.193119	0	0	0.0625739	0	0	0.149333	0	0	-0.0319237
10q22.3	23	0	0	0.195067	9	0.391304	1.24838	0	0	-1.01006	0	0	-0.26593
14q22.1	25	0	0	0.195544	0	0	-0.219788	0	0	-0.673483	0	0	-1.07426
14q22.2	11	0	0	0.195544	0	0	-0.219788	0	0	-0.745166	1	0.0909091	-1.15913
6p21.2	33	0	0	0.199105	0	0	0.127221	0	0	0.878474	33	1	2.3879
2q24.3	24	0	0	0.205539	0	0	0.321189	0	0	0.161152	0	0	-0.0998719
10q24.33	16	0	0	0.210778	16	1	1.77575	16	1	-1.79776	0	0	-0.497053
18q21.2	19	0	0	0.214165	0	0	1.00064	18	0.947368	-1.71792	0	0	-0.65157
5q22.2	9	0	0	0.214843	0	0	0.659909	0	0	-0.110239	0	0	0.0318386
10q25.1	14	0	0	0.21923	4	0.285714	1.21803	14	1	-1.55553	0	0	-0.359694
6q25.2	10	0	0	0.222474	0	0	0.503881	0	0	0.794645	0	0	0.890896
2p12	23	0	0	0.224083	0	0	0.0321231	0	0	0.0129873	0	0	-0.199839
14q22.3	19	0	0	0.228528	0	0	-0.224689	0	0	-0.764074	0	0	-1.1492
1p36.12	53	0	0	0.229419	0	0	-0.0553164	0	0	-0.229941	53	1	-1.7938
10p11.22	9	0	0	0.232979	0	0	0.469192	0	0	-0.793813	0	0	-0.868534
1p36.33	69	0	0	0.234229	0	0	-0.0670577	0	0	-0.192517	69	1	-1.5448
2q36.1	13	0	0	0.235299	0	0	0.0738804	0	0	0.0522449	0	0	-0.111081
21p11.1	2	0	0	0.235634	0	0	0.254879	0	0	-0.670629	0	0	-0.896155
21p11.2	1	0	0	0.235634	0	0	0.254879	0	0	-0.670629	0	0	-0.896155
6q24.2	14	0	0	0.23656	0	0	0.608117	0	0	0.313175	0	0	0.530985
17p13.1	124	0	0	0.237159	124	1	8.27318	94	0.758065	1.43289	124	1	5.25878
21q11.2	12	0	0	0.240886	0	0	0.261103	0	0	-0.635473	0	0	-0.862045
15q22.2	25	0	0	0.241769	0	0	-0.186619	25	1	-3.02594	15	0.6	-1.48178
17q22	57	0	0	0.246523	0	0	-0.661618	0	0	-0.124917	0	0	0.108991
2q31.3	10	0	0	0.250069	0	0	0.0230037	0	0	0.119998	0	0	-0.0596995
6q21	59	0	0	0.258897	0	0	1.16438	0	0	0.871108	58	0.983051	1.53687
10q26.13	41	0	0	0.259413	41	1	1.9854	38	0.926829	-1.37523	0	0	-0.294298
1p36.32	27	0	0	0.262241	0	0	-0.105173	0	0	-0.189441	27	1	-1.55609
2p13.1	42	0	0	0.263705	0	0	-0.0565757	0	0	0.0146024	0	0	-0.0979397
10p11.21	10	0	0	0.269308	0	0	0.398063	0	0	-1.02517	0	0	-1.02601
10p11.23	11	0	0	0.271825	0	0	0.653265	0	0	-0.665302	0	0	-0.812158
17p11.2	88	0	0	0.272784	88	1	6.3189	0	0	0.247324	88	1	3.47348
5q12.3	18	0	0	0.274609	0	0	0.952529	0	0	-0.00603084	0	0	0.754319
1p36.23	15	0	0	0.280145	0	0	-0.497101	0	0	-0.239631	15	1	-2.1841
21q21.1	18	0	0	0.280259	0	0	0.421802	0	0	-0.503928	0	0	-0.713067
5q35.3	77	0	0	0.28094	43	0.558442	1.75091	0	0	0.00294472	0	0	0.280502
1p35.3	32	0	0	0.284324	0	0	-0.318068	0	0	-0.176543	32	1	-1.72483
10q26.2	15	0	0	0.291703	15	1	1.97722	13	0.866667	-1.37158	0	0	-0.270139
1p13.2	51	0	0	0.296102	0	0	0.605066	0	0	0.101296	0	0	-0.929381
1p36.31	25	0	0	0.30169	0	0	-0.492334	0	0	-0.283401	25	1	-2.06394
2q31.1	66	0	0	0.305425	0	0	0.107513	0	0	0.173755	0	0	-0.0381127
2p13.3	40	0	0	0.309389	0	0	0.0808057	0	0	0.0507425	0	0	-0.0525125
15q14	36	0	0	0.312728	0	0	-0.12319	36	1	-2.46651	36	1	-1.93072
10q22.2	35	0	0	0.316211	33	0.942857	1.49282	18	0.514286	-1.26044	0	0	-0.100212
2p15	18	0	0	0.316499	0	0	0.0133721	0	0	-0.0814907	0	0	-0.153009
2q35	89	0	0	0.318416	0	0	0.0955005	0	0	-0.0202572	0	0	-0.174733
2q33.3	28	0	0	0.31863	0	0	0.0838347	0	0	-0.0135634	0	0	-0.1456
2q34	24	0	0	0.319368	0	0	0.0856954	0	0	-0.00256035	0	0	-0.161599
2q32.2	23	0	0	0.319507	0	0	0.0291072	0	0	0.0339565	0	0	-0.253474
14q23.2	16	0	0	0.320881	0	0	-0.131833	0	0	-1.01948	7	0.4375	-1.22573
14q23.1	29	0	0	0.32096	0	0	-0.239213	0	0	-0.894882	9	0.310345	-1.21703
2p16.1	25	0	0	0.321852	0	0	0.076606	0	0	-0.129513	0	0	0.0411499
15q15.2	11	0	0	0.323518	0	0	-0.206752	11	1	-2.46005	11	1	-2.06004
6q24.3	12	0	0	0.327391	0	0	0.756293	0	0	0.287137	0	0	0.287144
15q15.3	24	0	0	0.334528	0	0	-0.211507	24	1	-2.37599	24	1	-1.8015
2q33.2	11	0	0	0.340359	0	0	0.0915644	0	0	-0.0290587	0	0	-0.277205
10q26.11	21	0	0	0.341889	21	1	1.75542	21	1	-1.94351	0	0	-0.441997
6q22.1	24	0	0	0.343269	1	0.0416667	1.09452	0	0	0.736381	20	0.833333	1.46958
21q22.11	76	0	0	0.348558	0	0	0.843448	0	0	-0.355072	0	0	-0.467677
14q23.3	28	0	0	0.349003	0	0	-0.0364749	0	0	-1.13595	6	0.214286	-1.20458
2p13.2	13	0	0	0.354514	0	0	0.00878479	0	0	0.0517056	0	0	-0.0581002
2q37.3	70	0	0	0.355106	0	0	-0.0844491	0	0	0.271021	0	0	0.131317
21q22.3	99	0	0	0.357222	0	0	0.104645	0	0	-0.441844	0	0	-0.352897
15q13.3	15	0	0	0.359396	0	0	-0.183337	15	1	-2.43266	15	1	-2.28863
1p36.22	54	0	0	0.362611	0	0	-0.418018	0	0	-0.186732	54	1	-1.84705
2q33.1	55	0	0	0.36337	0	0	0.0396781	0	0	-0.0736817	0	0	-0.277759
10q26.12	5	0	0	0.37213	5	1	1.98035	5	1	-1.94351	0	0	-0.453708
10q21.1	18	0	0	0.372269	8	0.444444	1.52146	14	0.777778	-1.35317	0	0	-0.522927
6q25.1	31	0	0	0.381024	0	0	0.680669	0	0	0.366143	0	0	0.492696
6p11.2	4	0	0	0.381465	0	0	0.0160212	0	0	1.10371	4	1	1.81668
1q21.2	35	0	0	0.384466	35	1	1.73281	0	0	0.052432	0	0	0.130375
14q21.3	22	0	0	0.385362	0	0	-0.106237	0	0	-0.780233	3	0.136364	-1.17556
2q32.1	17	0	0	0.387929	0	0	0.00772457	0	0	0.105724	0	0	-0.164449
10q21.2	13	0	0	0.389853	5	0.384615	1.22468	7	0.538462	-1.35912	0	0	-0.487562
21q21.2	3	0	0	0.391689	0	0	0.600591	0	0	-0.783975	0	0	-0.730736
2q32.3	11	0	0	0.395372	0	0	0.092015	0	0	-0.0286279	0	0	-0.238134
1p13.1	18	0	0	0.398446	0	0	0.454363	0	0	0.0819017	0	0	-0.976622
6q12	6	0	0	0.399292	0	0	0.634943	5	0.833333	1.3698	6	1	1.95259
1p36.21	41	0	0	0.403502	0	0	-0.299154	0	0	-0.117992	41	1	-1.72683
10q26.3	43	0	0	0.403507	43	1	2.70457	2	0.0465116	-0.979904	0	0	-0.143079
14q21.1	12	0	0	0.406631	0	0	-0.0268329	0	0	-0.744095	1	0.0833333	-1.14893
2p14	31	0	0	0.407102	0	0	0.066681	0	0	0.0236552	0	0	-0.0588159
5q11.2	41	1	0.0243902	0.410522	0	0	0.627564	0	0	0.0528185	0	0	0.297447
6q25.3	41	0	0	0.418354	0	0	0.698901	0	0	0.710639	0	0	0.830637
14q21.2	12	0	0	0.42549	0	0	-0.149593	0	0	-0.841277	12	1	-1.31266
1p36.13	57	0	0	0.428995	0	0	-0.181816	0	0	-0.204116	57	1	-1.68528
1p11.2	5	0	0	0.430967	5	1	1.6787	0	0	0.0916869	0	0	-0.0488904
15q21.2	34	0	0	0.43139	0	0	-0.0892869	34	1	-2.73313	34	1	-1.59014
15q12	8	0	0	0.437797	0	0	-0.0517963	8	1	-2.08149	8	1	-1.75643
6p21.1	93	0	0	0.43998	0	0	0.0994536	3	0.0322581	0.839118	93	1	1.99487
14q32.32	11	0	0	0.450458	0	0	0.110467	0	0	-0.788083	0	0	-0.825657
14q24.1	19	0	0	0.452678	0	0	0.00533068	0	0	-1.13606	14	0.736842	-1.29681
10q25.3	30	0	0	0.455018	17	0.566667	1.45324	30	1	-1.97918	0	0	-0.484468
2q36.2	4	0	0	0.462992	0	0	0.112301	0	0	0.0606854	0	0	-0.152814
2p16.2	10	0	0	0.463481	0	0	0.0402086	0	0	-0.0798028	0	0	0.134693
17p12	35	0	0	0.466245	35	1	6.74869	0	0	0.899272	35	1	4.9112
10q22.1	50	0	0	0.467248	5	0.1	1.17941	32	0.64	-1.45238	0	0	-0.172333
2p21	49	0	0	0.474034	0	0	0.273885	0	0	0.0679973	0	0	0.0164441
2p16.3	10	0	0	0.477872	0	0	0.0731843	0	0	-0.0892765	0	0	-0.0658238
21q22.2	22	0	0	0.487429	0	0	0.335258	0	0	-0.494137	0	0	-0.600163
15q21.3	29	0	0	0.503061	0	0	-0.107904	29	1	-2.6052	21	0.724138	-1.35347
6p12.1	24	0	0	0.504115	0	0	0.0872753	5	0.208333	1.15584	24	1	2.2543
15q22.1	2	0	0	0.506363	0	0	-0.194779	2	1	-2.79724	0	0	-1.17378
5q35.2	33	0	0	0.510509	33	1	2.02923	0	0	0.0938823	0	0	0.346168
14q32.33	44	0	0	0.513024	0	0	0.14883	0	0	-1.01067	0	0	-1.01677
15q21.1	38	0	0	0.515058	0	0	-0.164775	38	1	-2.62961	38	1	-1.86049
21q21.3	26	0	0	0.51974	0	0	0.651089	0	0	-0.580957	0	0	-0.608135
14q12	59	0	0	0.521651	0	0	0.077578	0	0	-0.989876	0	0	-1.04393
14q13.1	7	0	0	0.524397	0	0	0.0766176	0	0	-0.674476	0	0	-0.696078
5q33.2	14	0	0	0.524691	0	0	1.12423	0	0	0.0339472	0	0	0.564626
14q32.31	88	0	0	0.526877	0	0	0.143391	0	0	-0.734043	0	0	-0.805205
15q11.2	99	0	0	0.527417	0	0	-0.0705775	99	1	-2.12969	99	1	-1.74683
1q21.1	37	0	0	0.532508	37	1	1.63776	0	0	0.0733526	0	0	-0.0722533
14q11.2	123	0	0	0.532827	0	0	0.147205	0	0	-0.990107	0	0	-0.890545
14q13.2	11	0	0	0.533068	0	0	0.0703579	0	0	-0.612116	0	0	-0.680325
2q37.2	5	0	0	0.535163	0	0	0.0825241	0	0	0.119549	0	0	0.0920584
2q36.3	21	0	0	0.541711	0	0	0.083798	0	0	0.389109	0	0	0.14809
14q13.3	11	0	0	0.542878	0	0	0.0664153	0	0	-0.54915	0	0	-0.74075
5q33.3	33	0	0	0.546003	0	0	1.07534	0	0	-0.124409	0	0	0.384042
14q32.2	45	0	0	0.550074	0	0	0.174596	0	0	-0.683977	0	0	-0.754943
14q32.11	16	0	0	0.560142	0	0	0.228835	0	0	-1.02898	0	0	-1.16801
5q35.1	36	0	0	0.565301	36	1	2.04121	0	0	0.186986	0	0	0.465069
5q12.1	14	0	0	0.565317	0	0	0.97716	0	0	-0.0544445	0	0	0.639485
6p12.2	17	0	0	0.5789	0	0	0.0595662	15	0.882353	1.47966	17	1	2.76824
10q11.22	27	0	0	0.579887	27	1	1.86664	5	0.185185	-1.28789	0	0	-0.598085
15q11.1	2	0	0	0.586131	0	0	-0.079782	2	1	-2.37011	2	1	-1.65768
10q11.23	28	0	0	0.590233	27	0.964286	1.9958	11	0.392857	-1.33618	1	0.0357143	-0.604657
6q27	45	0	0	0.593	0	0	0.580651	0	0	0.604472	0	0	0.443804
10q21.3	23	0	0	0.59571	2	0.0869565	1.09907	1	0.0434783	-1.04459	0	0	-0.297265
6p12.3	33	0	0	0.599074	0	0	0.0371681	8	0.242424	1.1673	33	1	2.43779
14q31.3	13	0	0	0.602477	0	0	0.19076	1	0.0769231	-1.06372	1	0.0769231	-1.22278
5q32	52	0	0	0.602639	52	1	1.83792	0	0	0.0739547	0	0	0.562904
14q32.12	33	0	0	0.621733	0	0	0.265114	0	0	-0.806079	0	0	-0.947451
14q32.13	23	0	0	0.622431	0	0	0.265857	0	0	-0.731204	0	0	-0.849299
2p25.1	40	0	0	0.627587	0	0	0.0828472	0	0	0.213942	0	0	0.170311
5q33.1	27	0	0	0.629436	26	0.962963	1.72227	0	0	-0.0234115	0	0	0.505653
15q13.2	11	0	0	0.637912	0	0	-0.25708	11	1	-2.63338	11	1	-2.12294
10q25.2	21	0	0	0.642216	2	0.0952381	0.903082	21	1	-1.90069	0	0	-0.492712
2q37.1	67	0	0	0.652561	0	0	0.180851	0	0	0.224658	0	0	0.160967
2p24.2	10	0	0	0.660629	0	0	-0.0356481	0	0	0.377112	0	0	0.175085
2p24.1	20	0	0	0.670005	0	0	-0.0239379	0	0	0.302341	0	0	0.219762
2p23.3	73	0	0	0.67963	0	0	0.0720989	0	0	0.174	0	0	0.176344
15q13.1	11	0	0	0.682813	0	0	-0.26279	11	1	-2.58599	11	1	-2.0989
14q31.1	8	0	0	0.700841	0	0	-0.000497016	0	0	-0.982487	0	0	-1.19653
14q24.3	78	0	0	0.703716	0	0	-0.000779413	0	0	-0.950045	0	0	-1.15269
5q34	23	0	0	0.713538	16	0.695652	1.91438	0	0	-0.0428193	0	0	0.305373
2p25.2	8	0	0	0.718311	0	0	-0.0564764	0	0	0.133172	0	0	0.135584
2p24.3	8	0	0	0.720604	0	0	-0.00886442	0	0	0.32539	0	0	0.217685
2p25.3	21	0	0	0.74397	0	0	-0.134686	0	0	0.00346478	0	0	0.116622
14q24.2	26	0	0	0.744923	0	0	-0.0535973	0	0	-1.0256	18	0.692308	-1.24777
10q11.21	35	0	0	0.759686	30	0.857143	1.63433	0	0	-1.10024	0	0	-0.779354
1p12	20	0	0	0.772807	1	0.05	0.336444	0	0	0.0951537	0	0	-1.00977
2p23.1	10	0	0	0.810518	0	0	0.0108036	0	0	0.196679	0	0	0.149617
2p23.2	18	0	0	0.810518	0	0	0.0108036	0	0	0.0868565	0	0	0.0902416
6q11.1	2	0	0	0.821565	0	0	0.200828	0	0	1.08034	2	1	1.39338
2p22.3	16	0	0	0.828476	0	0	-0.0385914	0	0	0.266558	0	0	0.18754
6q26	10	1	0.1	0.845512	0	0	0.557775	0	0	0.58247	0	0	0.430419
2p22.1	16	0	0	0.878302	0	0	0.0336557	0	0	0.294855	0	0	0.0533093
2p22.2	18	0	0	0.889473	0	0	0.0250926	0	0	0.350837	0	0	0.101267
