# Supplementary material for: Long noncoding RNA PiHL regulates p53 protein stability through GRWD1/RPL11/MDM2 axis in colorectal cancer
Source: Theranostics. 2020 Jan 1;10(1):265–80. doi: 10.7150/thno.36045 (PMC6929633; doi:10.7150/thno.36045)
Supplement: Supplementary file 3 — Supplementary Tables S5-10. [file thnov10p0265s3.xlsx]

## Sheet: Supplementary Table S5
Supplementary Table S5. Clinial information of 83 CRC patients from Cohort 1 (fresh tissues)
Patients	Gender	Age	Location	Differentiation	Tumor size	Lymph node metastasis	Venous metastasis	TNM stage	Alive or dead	Survival time (month)
1	Male	42	Colon	Poorly	3.5×3.5cm	Yes	No	IIIB
2	Female	76	Rectum	Poorly	5×2.5cm	Yes	No	IIIB	Dead	4
3	Male	48	Colon	Moderately	5×4cm	Yes	Yes	IIIB	Alive	40
4	Female	83	Colon	Well	4.5×2.5×1.5cm	No	Yes	IIIB	Dead	14
5	Male	84	Rectum	Well	3×3cm	No	No	I	Alive	40
6	Female	88	Colon	Poorly	7×6cm	Yes	No	IIIB	Dead	15
7	Female	60	Colon	Poorly	5×3cm	Yes	No	IIIB	Alive	40
8	Male	68	Rectum	Moderately	9×7cm	Yes	No	IIIB	Dead	8
9	Male	66	Colon	Poorly	3.5×3cm	Yes	No	IIIB	Alive	40
10	Male	83	Colon	Poorly	8×3.5	No	No	IIIB	Alive	39
11	Male	85	Rectum	Poorly	7×5.5×2cm	Yes	No	IIIB	Dead	12
12	Male	51	Rectum	Poorly	6×4.5cm	Yes	No	IIIB	Dead	37
13	Male	89	Colon	Well	4.5×3×0.5cm，	No	No	IIB	Alive	38
14	Female	64	Colon	Moderately	5×5cm	No	No	IIB	Alive	40
15	Male	82	Rectum	Poorly	2.5×2.5×1.2cm	Yes	No	IIIB
16	Male	59	Rectum	Poorly	7.5×7×1.5cm，	No	No	IIB	Dead	20
17	Female	87	Colon	Poorly	5×2×1.5cm	No	No	IIIB	Alive	38
18	Female	69	Colon	Well	3×2cm	No	No	IIB	Alive	37
19	Male	64	Colon	Poorly	3.5×2.5cm	Yes	No	IIIB	Dead	16
20	Male	52	Colon	Moderately	3×2.5cm	No	No	IIIB
21	Female	56	Rectum	Moderately	4×3cm	Yes	Yes	IIIB	Dead	7
22	Male	82	Rectum	Moderately	3×2.5cm	No	No	IIIB	Alive	37
23	Male	85	Colon	Poorly	8×5×2cm	Yes	No	IIIB	Dead	27
24	Male	64	Colon	Moderately	10×5×2cm	No	No	IIB	Alive	37
25	Female	54	Rectum	Poorly	4×4cm	No	No	IIA	Alive	37
26	Female	83	Rectum	Poorly	5×4×1.5cm	Yes	No	IIIB
27	Male	56	Colon	Poorly	6×5.5×1.5cm	Yes	No	IIIB	Dead	14
28	Female	81	Colon	Poorly	6×4cm	No	Yes	IIB	Alive	36
29	Male	67	Rectum	Poorly	6×5cm	Yes	No	IIIB	Alive	36
30	Female	62	Rectum	Moderately	6×5×5cm	Yes	Yes	IIIB	Dead	1
31	Male	52	Rectum	Well	6×5×1.5cm	Yes	No	IIIB
32	Male	76	Colon	Moderately	2cm	No	No	IIB	Alive	36
33	Female	82	Colon	Poorly	6×4×2.5cm	No	No	IIIB	Dead	8
34	Male	60	Rectum	Well	7×5cm	No	No	IIIB
35	Male	88	Colon	Moderately	4.5×2cm	No	No	IIB	Dead	8
36	Male	85	Rectum	Moderately	5×4×0.8	No	No	IIIB	Alive	35
37	Female	83	Colon	Moderately	4×4cm	Yes	Yes	IIIB	Dead	29
38	Female	87	Colon	Moderately	4×3×1.5cm	No	No	IIIB	Alive	35
39	Male	62	Colon	Poorly	7×6cm	Yes	No	IIIB	Dead	14
40	Male	63	Colon	Poorly	6×5cm	Yes	No	IIIB	Dead	27
41	Male	64	Colon	Moderately	6×5×1cm	Yes	Yes	IIIB
42	Female	71	Rectum	Poorly	4×3cm	Yes	No	IIIB	Dead	9
43	Male	64	Colon	Moderately	3.5×3.5×1cm	No	No	IIIB
44	Female	74	Colon	Poorly	6×5cm	Yes	No	IIIB	Alive	35
45	Male	79	Colon	Well	1.5cm-5.5cm	No	No	IIIB	Alive	34
46	Female	63	Rectum	Poorly	3.5×3×1.2	Yes	No	IIIB	Dead	1
47	Male	63	Colon	Poorly	5×6cm	Yes	No	IIIB	Alive	34
48	Male	48	Colon	Well	10×8cm	No	No	IIB
49	Male	65	Colon	Poorly	4×3cm	No	No	IIIB	Alive	34
50	Male	86	Colon	Well	5×4.5×2cm	No	No	IIA	Alive	35
51	Male	60	Rectum	Poorly	6×4.5cm	No	No	IIIB	Alive	34
52	Male	83	Colon	Moderately	5×5cm	Yes	No	IIIB	Dead	26
53	Male	53	Rectum	Well	7×4×1	No	No	IIA	Alive	34
54	Male	47	Rectum	Poorly	4×3cm	Yes	No	IIIB	Alive	32
55	Female	64	Colon	Poorly	4.5×4×2cm	Yes	No	IIIB	Alive	32
56	Female	72	Colon	Poorly	5×4cm	Yes	Yes	IIIB	Alive	33
57	Male	70	Colon	Poorly	9×5×1.5cm	No	No	IIIB
58	Female	53	Rectum	Moderately	4.5×4cm	Yes	No	IIIB	Alive	33
59	Male	68	Rectum	Poorly	7x4cm	No	No	IIB	Alive	32
60	Male	76	Colon	Poorly	5×3cm	Yes	No	IIB
61	Female	78	Rectum	Poorly	4×4cm	No	No	IIIB	Alive	34
62	Male	65	Rectum	Poorly	6×5cm	No	No	IIIB	Alive	33
63	Male	56	Rectum	Poorly	4.0cm	No	No	IIIB	Alive	33
64	Male	69	Colon	Poorly	3.0×3.0cm	No	No	IIA	Alive	32
65	Male	62	Colon	Poorly	3.5×3.5×1cm	No	No	IIIB	Alive	31
66	Female	43	Rectum	Moderately	5×5×4	Yes	No	IIIB	Alive	31
67	Male	66	Rectum	Poorly	5cm	No	No	IIB	Alive	30
68	Male	81	Rectum	Moderately	4.5×3.5cm，	No	No	IIIB
69	Male	76	Colon	Moderately	3×2cm	No	No	IIIB	Alive	30
70	Male	59	Colon	Poorly	4.5×2	Yes	No	IIIB	Alive	30
71	Female	82	Colon	Poorly	6.5×4.5cm	No	No	IIB	Alive	30
72	Male	61	Rectum	Poorly	6×5×1cm; 1.5×1.5×1cm	Yes	No	I	Alive	30
73	Female	63	Colon	Moderately	2.5×2×0.8cm	No	No	IIB	Alive	30
74	Female	30	Rectum	Poorly	5cm	Yes	No	IIIA	Dead	16
75	Male	67	Rectum	Poorly	5×4.5×1.5cm	No	No	IIB	Dead	5
76	Female	70	Colon	Poorly	3×3×0.5cm	Yes	No	IIIB	Alive	27
77	Male	81	Colon	Moderately	3.5×3cm	No	Yes	IIIB
78	Female	85	Rectum	Poorly	5×5cm 3×2×1cm	No	No	IIB	Alive	27
79	Female	55	Rectum	Poorly	4.8×3.8×1cm	Yes	No	IIIB	Dead	4
80	Male	44	Rectum	Poorly	6.5×4×1.2cm	Yes	No	IIIB	Alive	28
81	Male	64	Colon	Poorly	5×4×3cm	Yes	No	IIIB
82	Male	67	Rectum	Poorly	6×3.5cm	No	No	IIIB	Alive	27
83	Male	81	Colon	Poorly	4×2.5×2cm; 6.5×5×3cm，	Yes	No	IIIB	Dead	4

## Sheet: Supplementary Table S6
Supplementary Table S6. Correlation between PiHL expression and clinical pathological features of 83 CRC patients from Cohort 1.
		PiHL expression		P value
Clinicopathological	No. of
Feature	Patients	High	Low
		(n=42)	(n=41)
Gender				0.447
Male	54	29	25
Female	29	13	16
Age				0.176
<60	19	7	12
≥60	64	35	29
location				0.223
colon	36	21	15
rectum	47	21	26
Differentiation				0.034*
Well and Moderately	31	11	20
Poorly and others	52	31	21
Tumor size (5 cm)				0.020*
<5	34	12	22
≥5	49	30	19
Lymph node metastasis				0.913
absent	42	21	21
present	41	21	20
venous metastasis				0.7
absent	74	38	36
present	9	4	5
TNM stage				0.055
I-II	22	15	7
III-IV	61	27	34

## Sheet: Supplementary Table S7
Supplementary Table S7. Clinial information of 100 CRC patients from Cohort 2 (paraffin tissues)
Patients	Gender	Age	Tumor size	Pathological stage	TNM stage	Lymph node metastasis	Alive or dead	Survival time
1	Male	62	4×3.5×1.5cm	Ⅱ	ⅡA	No	Alive	108
2	Male	75	2.5×2.5×1cm	Ⅲ	ⅡC	No	Dead	40
3	Female	81	9×7×3cm	Ⅱ	ⅡA	No	Alive	108
4	Male	70	6×5.5×1，7×5×0.5cm	Ⅱ	ⅡA	No	Dead	31
5	Female	73	5×3.5×3cm	Ⅱ-Ⅲ	IVB	Yes	Dead	3
6	Male	71	6×4×1.5cm	Ⅱ	ⅡA	No	Alive	107
7	Female	70	5.5×4.5×0.7cm	Ⅱ-Ⅲ	ⅢB	Yes	Dead	55
8	Male	55	7.5×4.5×2.5cm	Ⅱ-Ⅲ	ⅡA	No	Alive	107
9	Female	58	5×4×1.5cm	Ⅱ-Ⅲ	ⅢB	Yes	Dead	30
10	Male	72	4×2.5×2cm	Ⅰ-Ⅲ	ⅡA	No	Dead	5
11	Female	62	7.5×5×2cm	Ⅱ-Ⅲ	ⅡA	No	Alive	106
12	Female	75	4.5×3×1.5cm	Ⅱ	ⅢB	Yes	Dead	62
13	Male	80	4×3×1.5，2×1.7×1cm	Ⅱ	Ⅱ	No	Dead	55
14	Male	75	7×6×2cm	Ⅱ	ⅢB	Yes	Dead	24
15	Female	59	4.5×3×1.5cm	Ⅱ-Ⅲ	ⅡA	No	Alive	106
16	Male	83	7.5×5×2cm	Ⅰ-Ⅱ	ⅢC	Yes	Dead	26
17	Female	52	5×4×2.5cm	Ⅱ	ⅢB	Yes	Dead	25
18	Male	80	5×4.5×1cm	Ⅱ-Ⅲ	ⅡA	No	Alive	106
19	Male	81	3×2.5×1cm	Ⅰ-Ⅲ	ⅡA	No	Dead	56
20	Male	75	8×5×4cm	Ⅲ	ⅡA	No	Dead	34
21	Male	75	3.5×3×1cm	Ⅱ-Ⅲ	ⅢB	Yes	Dead	13
22	Male	-	9.5×5×2cm	Ⅲ	ⅡA	No	Alive	105
23	Female	90	3×2×1cm	Ⅱ	ⅡA	No	Dead	12
24	Male	56	8×7×2cm	Ⅱ	ⅡA	No	Alive	105
25	Male	65	6×4×1cm	Ⅱ	ⅡA	No	Alive	105
26	Female	65	7.5×6×3.5cm	Ⅲ	Ⅲ	Yes	Alive	105
27	Male	71	4.5×3.7×0.8cm	Ⅱ-Ⅲ	IVB	Yes	Dead	8
28	Female	76	6.5×5.5×2cm	Ⅰ-Ⅲ	ⅢC	Yes	Dead	28
29	Male	72	5.5×3×0.7cm	Ⅱ	ⅡB	No	Alive	104
30	Male	76	3.5×3×1cm	Ⅱ-Ⅲ	ⅡA	No	Dead	52
31		72	6×4.5×3，1×1×0.5cm	Ⅱ-Ⅲ	IVB	Yes	Dead	13
32	Male	38	4.5×4×1cm	Ⅰ-Ⅲ	ⅡB	No	Dead	26
33	Male	-	4.5×4×1cm	Ⅱ	ⅡA	No	Alive	104
34	Female	65	7×4.5×1.5cm	Ⅰ-Ⅲ	ⅡB	No	Dead	79
35	Male	79	7×4×1.5cm	Ⅱ	ⅡA	No	Alive	104
36	Male	75	1.5×1×0.5cm	Ⅲ	Ⅲ	Yes	Dead	20
37	Female	74	6×6×2cm	Ⅱ	ⅢC	Yes	Dead	1
38	Male	75	7×3.7×1cm	Ⅰ	ⅡA	No	Dead	40
39	Female	82	4×3×0.8cm	Ⅱ	ⅢB	Yes	Dead	102
40	Female	56	5×3.5×1cm	Ⅱ	ⅡB	No	Dead	87
41	Female	83	4×3.3×2.5cm	Ⅰ	Ⅰ	No	Alive	103
42	Male	72	6.5×5×1cm	Ⅲ	ⅡA	No	Alive	103
43	Female		3×2.5×1.5，5×3×2.5cm	Ⅲ	ⅡA	No	Dead	28
44	Male	60	6×5×1.5cm	Ⅰ-Ⅲ			Dead	23
45	Male	78	3.5×3×2cm	Ⅱ-Ⅲ	ⅢB	Yes	Dead	72
46	Male	80	9×8×7cm	Ⅲ	ⅡC	No	Dead	6
47	Male	62	1-4×3×3cm	Ⅱ	ⅡA	No	Dead	50
48	Male	-	5.5×4.5×3.5cm	Ⅱ-Ⅲ	ⅡA	No	Dead	16
49	Female	-	3.5×2×2cm	Ⅱ-Ⅲ	ⅡA	No	Alive	102
50	Female	71	7×7×4cm	Ⅱ-Ⅲ	Ⅰ	No	Dead	18
51	Female	70	7×7×4cm	Ⅱ	ⅢB	Yes	Alive	102
52	Male	74	15×13×11cm	Ⅱ	ⅢA	Yes	Dead	20
53	Female	79	6×6×5cm	Ⅱ	ⅢC	Yes	Dead	16
54	Female	80	4×4×1.5cm	Ⅱ	ⅡA	No	Dead	52
55	Male	90	5×4×1cm	Ⅱ-Ⅲ	ⅡA	No	Dead	36
56	Male	48	8×7×3cm	Ⅲ	ⅡC	No	Dead	5
57	Female	67	15×10×10cm，2×2×1.5cm	Ⅱ	ⅢB	Yes	Dead	10
58	Female	84	6×5×5cm	Ⅰ-Ⅲ	ⅢB	Yes	Dead	14
59	Female	57	3.5×3×0.8cm	Ⅱ-Ⅲ	Ⅰ	No	Alive	100
60	Male	65	5.5×3×0.8cm	Ⅱ	ⅡA	No	Alive	100
61	Male	80	8×5×5cm	Ⅰ-Ⅱ	ⅡA	No	Dead	62
62	Male	67	3.5×3×2cm	Ⅱ-Ⅲ	ⅢB	Yes	Dead	29
63	Male	72	10×10×8.2cm	Ⅱ	ⅢB	Yes	Dead	29
64	Male	62	6×6×3cm	Ⅱ	ⅡA	No	Alive	100
65	Female	57	4.5×3×1cm	Ⅱ-Ⅲ	ⅢB	Yes	Alive	99
66	Female	50	8×5×1.5cm	Ⅱ-Ⅲ	ⅡA	No	Alive	99
67	Male	78	2.7×2.5×2cm	Ⅰ-Ⅱ	Ⅰ	No	Alive	99
68	Female	77		Ⅱ	ⅡA	No	Alive	99
69	Female	84	2×2×1.5cm	Ⅱ	Ⅰ	No	Alive	99
70	Male	80	10×6×1cm	Ⅲ	ⅢB	Yes	Alive	99
71	Female	65	5.5×4×1cm	Ⅱ	ⅡA	No	Alive	99
72	Male	74	5×4×1.5cm	Ⅱ	ⅡA	No	Dead	82
73	Female	65	4.5×4×1cm	Ⅱ	ⅢB	Yes	Alive	99
74	Male	74	4×3×1.5cm，2.8×2×2cm	Ⅰ-Ⅱ	ⅡA	No	Dead	56
75	Female	71	5×4×1.3cm，5×3.5×1cm	Ⅰ-Ⅲ	ⅢB	Yes	Dead	15
76	Female	67	4×3×1.5cm	Ⅱ-Ⅲ	ⅢB	Yes	Dead	24
77	Male	58	5×5×1.5cm	Ⅰ-Ⅱ	ⅡA	No	Alive	99
78	Male	62	2.3×2×0.5cm	Ⅱ	Ⅰ	No	Dead	80
79	Female	54	4×4×1cm	Ⅱ	ⅡA	No	Alive	98
80	Male	76	3.5×3×1cm，7×6×3cm	Ⅱ	ⅡA	No	Dead	11
81	Female	70	6×5.5×5cm	Ⅱ	ⅡA	No	Alive	107
82	Male	48	5.5×4×2cm	Ⅱ-Ⅲ	ⅢB	Yes	Dead	18
83	Female	24	3.5×3×1cm	Ⅱ-Ⅲ	ⅢB	Yes	Dead	51
84	Female	73	6×5×3cm	Ⅲ	ⅢB	Yes	Dead	5
85	Male	74	3.8×3×1cm	Ⅱ	Ⅲ	Yes	Alive	105
86	Female	68	3×3×1cm	Ⅲ	ⅢB	Yes	Dead	9
87	Male	42		Ⅲ			Dead	13
88	Male	52	8.5×7×5cm	Ⅱ-Ⅲ	ⅡA	No	Alive	103
89	Female	62	10×10×9cm	Ⅲ	ⅢC	Yes	Dead	12
90	Male	-	15×10×10cm，2×2×1.5cm	Ⅱ	ⅡA	No	Alive	102
91	Male	89	15×13×11cm	Ⅱ-Ⅲ	ⅡA	No	Dead	70
92	Male	62	10×10×8.2cm	Ⅲ	ⅡA	No	Alive	101
93	Female	62	4×3×2.5cm，2.5×2×1.5cm	Ⅱ	ⅢC	Yes	Dead	21
94	Female	78	3.5×3×1cm	Ⅱ	ⅢB	Yes	Dead	29
95	Female	79	3×3×2cm	Ⅱ	ⅢB	Yes	Alive	100
96	Female	76	8×4.5×2cm	Ⅱ	ⅡA	No	Dead	34
97	Female	54	4×3.5×1cm	Ⅱ-Ⅲ	ⅢB	Yes	Alive	99
98	Male	73	8×6×1.5cm	Ⅱ	ⅡA	No	Dead	62
99	Female	73	5×4×1.3cm	Ⅱ	ⅡA	No	Dead	6
100	Male	53	4.5×3.5×1.5cm	Ⅱ-Ⅲ	ⅡA	No	Alive	98

## Sheet: Supplementary Table S8
Supplementary Table S8. Correlation between PiHL expression and clinical pathological features of 100 CRC patients from Cohort 2.
		PiHL expression		P value
Clinicopathological	No. of
Feature	Patients	High	Low
		(n=50)	(n=50)
Gender				0.19
Male	54	30	24
Female	45	19	26
Age				0.242
<60	19	7	12
≥60	75	39	36
Tumor size (5 cm)				0.024*
<5	41	15	26
≥5	57	34	23
Pathological stage				0.693
I-II	50	24	26
III-IV	50	26	24
Lymph node metastasis				0.682
absent	60	29	31
present	38	20	18
TNM stage				0.682
I-II	60	29	31
III-IV	38	20	18

## Sheet: Supplementary Table S9
Supplementary Table S9. Univariat and multivariate analysis between different features of CRC patients and their overall survival in Cohort 1
variable	Univariat			Multivariat
	Hazard ratio	CI (95%)	p value	Hazard ratio	CI (95%)	p value
Gender (male/Female)	1.417	0.634-3.163	0.396
Age (years, ≤65/>60)	0.839	0.333-2.113	0.709
Location (Rectum/Colon)	0.686	0.308-1.529	0.357
Differentiation (Well/Poor)	1.282	0.531-3.096	0.581
Tumor size (cm, ≤5/>5)	1.409	0.603-3.293	0.429
Venous metastasis (yes/no)	2.139	0.731-6.263	0.165
Lymph node metastasis(yes/no)	5.042	1.877-13.544	0.001*	4.975	1.851-13.357	0.001*
TNM stage (I-II/III-IV)	3.393	1.010-11.397	0.048*	1.852	0.424-8.093	0.411
PiHL expression (low/high)	2.482	1.508-5.823	0.037*	2.426	1.033-5.700	0.042*

## Sheet: Supplementary Table S10
Supplementary Table S10. Univariat and multivariate analysis between different features of CRC patients and their overall survival in Cohort 2
variable	Univariat			Multivariat
	Hazard ratio	CI (95%)	p value	Hazard ratio	CI (95%)	p value
Gender (male/Female)	1.056	0.635-1.757	0.834
Age (years, ≤65/>60)	1.958	0.928-4.130	0.078
Tumor size (cm, ≤5/>5)	0.983	0.589-1.639	0.947
Pathological stage (I-II/III-IV)	1.638	0.987-2.719	0.056
Lymph node metastasis(yes/no)	2.689	1.603-4.511	<0.001*	2.545	1.517-4.269	<0.001*
TNM stage (I-II/III-IV)	2.689	1.603-4.511	<0.001*	2.545	1.517-4.269	<0.001*
PiHL expression (low/high)	2.205	1.315-3.698	0.003*	0.476	0.281-0.806	0.006*
