# Supplementary material for: Long noncoding RNA PiHL regulates p53 protein stability through GRWD1/RPL11/MDM2 axis in colorectal cancer
Source: Theranostics. 2020 Jan 1;10(1):265–80. doi: 10.7150/thno.36045 (PMC6929633; doi:10.7150/thno.36045)
Supplement: Supplementary file 4 — Supplementary Tables S11. [file thnov10p0265s4.xlsx]

## Sheet: RNA-seq
Supplementary Table S11. Gene expression regulated by PiHL knockdown
Gene	HCT116-Control	HCT116-PiHL-Knockdown	log2(Fold_change)
ENSG00000235862.2	0.0257472	14.2317	9.11047
FAM71A	0.0296603	14.9981	8.98203
LCT	0.00189205	0.462416	7.93309
DMGDH	0.00283672	0.545545	7.58733
CILP2	0.0056223	1.00217	7.47776
RAPSN	0.00706403	1.23158	7.4458
SLC22A1	0.00619307	0.991946	7.32346
MRC1	0.00437367	0.544874	6.96093
FGD5	0.0020017	0.218827	6.77242
SLC22A14	0.0202668	2.11236	6.70359
SCN4A	0.00594336	0.604494	6.66831
LMO7DN	0.00933197	0.895922	6.58505
ADAM20P1	0.00717323	0.657715	6.51869
GP5	0.0102034	0.916992	6.48978
LTA	0.0135738	1.20909	6.47695
KIAA1683	0.0581042	5.15177	6.47028
FNDC7	0.00355737	0.304274	6.41842
PAPPA2	0.00153358	0.127671	6.37938
DUOXA2	0.007564	0.612122	6.33853
ENSG00000249631.1	0.00588433	0.444891	6.24043
MYO1G	0.0069472	0.516131	6.21516
CETP	0.0138383	1.00614	6.18402
RAB44	0.0084197	0.612067	6.18378
ENSG00000225886.1	0.0242949	1.74124	6.16332
PLVAP	0.0150435	1.07244	6.15561
CACNA1B	0.00120572	0.0830508	6.10603
CFAP54	0.00241341	0.166045	6.10436
NWD2	0.00291554	0.199966	6.09985
LOC151457	0.0313661	2.12268	6.08054
FBN2	0.00110071	0.0740418	6.07184
LOC729496	0.0112395	0.755767	6.07129
ENSG00000266401.1	0.0386991	2.56504	6.05054
LINC00365	0.00830457	0.532324	6.00226
PNPLA1	0.0182256	1.1445	5.9726
WFIKKN2	0.00569967	0.347436	5.92972
C1orf189	0.0154387	0.938373	5.92554
ENSG00000255236.2	0.0152113	0.915577	5.91146
ENSG00000260997.1	0.0114074	0.667797	5.87137
LINC00592	0.0112822	0.650206	5.84877
APOA1	0.0272733	1.56747	5.8448
TMEM150B	0.0241183	1.35821	5.81543
SAA1	0.0165322	0.928299	5.81124
TACR2	0.00977153	0.541074	5.7911
GBP5	0.00268996	0.148026	5.78212
ADGRF2	0.00885827	0.47137	5.73369
CATSPERD	0.00433733	0.229869	5.72786
ENSG00000255202.1	0.018216	0.956272	5.71414
LINC01226	0.00430647	0.222813	5.69318
LINC01512	0.0312363	1.58955	5.66926
SPOCK2	0.0226699	1.09503	5.59404
SLC6A12	0.0176844	0.838502	5.56727
ZNF304	0.00473787	0.219075	5.53105
ENSG00000272911.1	0.0392087	1.81052	5.52909
TG	0.00139643	0.0632577	5.50143
FDPSP4	0.0189231	0.855169	5.49799
IMPG2	0.00282663	0.127041	5.49007
PHKA1P1	0.0375109	1.66537	5.47238
GLRA2	0.0058585	0.260027	5.47199
TULP2	0.0067068	0.293732	5.45273
ACTBP4	0.0067501	0.29491	5.44922
C19orf35	0.0446411	1.93898	5.44078
SLC6A13	0.0070594	0.305615	5.43603
EPHX3	0.0346785	1.50085	5.43559
ENSG00000256916.1	0.00843143	0.362267	5.42513
GPR4	0.0038977	0.167462	5.42507
KRT16	0.0414464	1.77485	5.4203
ENSG00000260637.1	0.103496	4.40068	5.41008
AP3B2	0.0028782	0.120308	5.38543
ENSG00000239705.1	0.0612357	2.52788	5.36741
RSAD2	0.366865	14.8814	5.34212
C4BPA	0.0157878	0.638792	5.33847
LOC101927854	0.0353091	1.40708	5.31652
ABCA9	0.0037588	0.149179	5.31063
GJD4	0.0074709	0.292702	5.29201
EFHB	0.0037378	0.145165	5.27936
PHF24	0.00359667	0.1378	5.25978
CCL5	0.38502	14.5278	5.23774
ASIC4	0.00375723	0.141682	5.23684
ARHGAP9	0.0150952	0.563378	5.22194
DNAJC12	0.0142667	0.529215	5.21313
SPX	0.00831853	0.308322	5.21196
COLGALT2	0.00806973	0.298403	5.2086
SLC39A12	0.0042037	0.155179	5.20613
VWF	0.00401541	0.148079	5.20468
ENSG00000231691.1	0.0795699	2.86267	5.16899
PLA2G2F	0.0086826	0.31206	5.16755
OAS2	0.418905	14.8511	5.1478
SV2A	0.0224169	0.793896	5.14629
HK3	0.0035527	0.125592	5.14369
GCNA	0.149159	5.24508	5.13604
FOXD4L4	0.0188713	0.655008	5.11725
LINC00654	0.0038727	0.133981	5.11255
PADI3	0.00683583	0.234712	5.10163
SUSD2	0.0217304	0.743709	5.09695
CPNE5	0.0028782	0.0969567	5.0741
ABCA6	0.00224324	0.0755232	5.07326
MX2	0.106916	3.58252	5.06643
TMC1	0.0034051	0.114033	5.06561
TTLL10	0.0223872	0.749455	5.06509
SLC5A11	0.0094852	0.316929	5.06234
AMZ1	0.0114801	0.383113	5.06056
ENSG00000186842.4	0.00663893	0.221253	5.0586
BHMT	0.0087198	0.289226	5.05176
ENSG00000233978.1	0.0191559	0.631044	5.04188
CDC42P4	0.0197486	0.646362	5.03252
SLC9A3P3	0.0109435	0.35553	5.02182
CNN2P1	0.0202296	0.655858	5.01884
RNVU1-14	0.138437	4.47631	5.01501
KRTAP5-2	0.0406831	1.3152	5.01471
TLR9	0.00610027	0.191901	4.97534
SRRM1P1	0.00945077	0.291809	4.94845
ENSG00000234292.3	0.0113577	0.345821	4.92828
ENSG00000237927.1	0.0117922	0.355341	4.9133
CCL28	0.0051953	0.155963	4.90785
LOC399783	0.00612067	0.182103	4.89492
IFNL1	0.0137897	0.406284	4.88083
IFI44L	0.0511043	1.50564	4.88079
SLC8A2	0.0131793	0.382852	4.86045
HYDIN	0.000544813	0.0158051	4.85849
ENSG00000225964.1	0.0112022	0.324329	4.8556
LOC100289333	0.0293004	0.844627	4.84932
CREB5	0.00527907	0.15166	4.84441
KRT18P37	0.0175743	0.503366	4.84007
CFAP65	0.0063645	0.181449	4.83338
LINC00520	0.0228575	0.648673	4.82675
LOC100422416	0.0152018	0.428998	4.81866
WEE2-AS1	0.105656	2.98045	4.81808
CELF6	0.0198109	0.558161	4.81631
FBXO39	0.0545695	1.53581	4.81477
FTH1P11	0.051992	1.45458	4.80617
CNOT6LP1	0.00917789	0.250917	4.77291
ACTA1	0.0238208	0.643107	4.75477
DBET	0.0070426	0.18885	4.74499
FAM83C	0.00745673	0.199413	4.74107
MKRN8P	0.00775783	0.206996	4.73781
LOC554223	0.0184906	0.489944	4.72776
ENSG00000223458.1	0.044855	1.16902	4.70388
ABCA4	0.00458688	0.11861	4.69257
SLC25A1P1	0.0200679	0.516084	4.68465
HBQ1	0.0180766	0.464306	4.68288
ENSG00000260953.1	0.0211768	0.541702	4.67694
ENSG00000230587.1	0.0124792	0.318355	4.67304
KLHDC7B	0.0238319	0.601538	4.65769
CD79A	0.0376537	0.942146	4.64509
LINC00319	0.0348642	0.871697	4.64401
LRRC31	0.0403359	1.00827	4.64367
TLR10	0.01191	0.296733	4.63893
LINC00612	0.0106823	0.264434	4.62961
LOC101927040	0.0111761	0.276486	4.62872
DLGAP1	0.00317953	0.0776676	4.61043
LINC00565	0.0131958	0.32209	4.60931
RPLP0P3	0.0435173	1.05914	4.60516
SLC7A9	0.0188682	0.45774	4.6005
LDHBP1	0.0101772	0.246835	4.60014
SLC25A47	0.0137106	0.331703	4.59653
PLA2G4C	0.0588703	1.42238	4.59463
VSTM2L	0.035182	0.843611	4.58367
NOS2P3	0.00384333	0.0914896	4.57318
FAM71F1	0.0195253	0.464726	4.57296
IGF2-AS	0.0114159	0.271168	4.57007
IFI6	3.09103	72.6531	4.55486
CASS4	0.0181856	0.426939	4.55316
RPS2P37	0.0254396	0.596812	4.55213
MATN4	0.0190348	0.443567	4.54244
IGFBP1	0.159522	3.71634	4.54205
RGMA	0.0142494	0.33191	4.54181
FAM179A	0.0130959	0.304601	4.53974
NRIR	0.0131006	0.30465	4.53944
DEPDC1P2	0.00935063	0.216964	4.53625
LINC00304	0.0052626	0.121476	4.52876
ENSG00000244619.2	0.0289314	0.665135	4.52294
IFFO1	0.14497	3.32054	4.5176
LOC100505918	0.0178538	0.40785	4.51374
ENSG00000257925.1	0.0179188	0.409314	4.51366
NUPR1	0.112688	2.56578	4.50899
HOXC-AS1	0.01989	0.450094	4.50011
ENSG00000257329.1	0.0304462	0.688531	4.49919
VNN1	0.0198486	0.448567	4.49821
GPS2P2	0.0121942	0.274558	4.49284
C2-AS1	0.0154908	0.348628	4.4922
PYGM	0.0773055	1.73556	4.48869
LOC256374	0.0894594	2.00636	4.48721
DSG1-AS1	0.0153898	0.344315	4.48368
ENSG00000272071.1	0.0201474	0.450268	4.48212
RYR1	0.00070819	0.0157457	4.47467
TRIM55	0.0083282	0.184855	4.47225
SLC25A34	0.055902	1.23491	4.46536
LOC101928034	0.0333726	0.736651	4.46425
SLC2A14	0.00239924	0.0528696	4.46179
MBOAT4	0.00655427	0.144264	4.46014
PLD4	0.00543357	0.119538	4.45943
CPLX3	0.0118093	0.259026	4.4551
CCL20	0.416513	9.1218	4.45289
LOC100420711	0.0239762	0.51937	4.43709
ROCK1P1	0.464242	10.0232	4.43233
PKP1	0.00418211	0.0901394	4.42986
ENSG00000271344.1	0.0719177	1.54613	4.42617
PRKG2	0.00928538	0.197571	4.41126
PKP2P1	0.0265146	0.561954	4.40559
TMEM236	0.0170385	0.360318	4.4024
RINL	0.01542	0.325972	4.40188
BMPR1APS1	0.0692647	1.4616	4.39928
VTRNA1-3	0.135002	2.84025	4.39496
LOC101929532	0.00658363	0.138369	4.3935
PDLIM1P1	0.0325893	0.684535	4.39265
ENSG00000237605.1	0.0329721	0.685357	4.37754
BCAR4	0.00904123	0.186846	4.36918
OASL	4.64826	95.7896	4.36511
WEE2	0.0115688	0.238049	4.36295
WDR66	0.132697	2.72306	4.35902
ENSG00000236841.3	0.00617153	0.126482	4.35716
AOC4P	0.00569417	0.116432	4.35385
GFAP	0.00294502	0.0601138	4.35135
S100A5	0.0307035	0.622334	4.34122
ENSG00000261606.1	0.0069731	0.13954	4.32273
PSTPIP1	0.0321691	0.640421	4.31527
HCG4	0.0116301	0.230989	4.31188
PHEX	0.00575266	0.11418	4.31094
LINC00639	0.00551797	0.109157	4.30612
CALML3-AS1	0.00640613	0.12661	4.30479
ENSG00000260672.1	0.00967143	0.190966	4.30344
ABCG8	0.00442927	0.0870828	4.29725
BAALC-AS1	0.0163639	0.320849	4.29331
ENSG00000230303.1	0.0120695	0.236536	4.29262
PRR13P5	0.0216594	0.422859	4.28711
IFI27	5.68981	110.884	4.28452
HEATR9	0.0107758	0.209817	4.28326
NTRK1	0.0041316	0.0804351	4.28305
ENSG00000257830.1	0.102595	1.99477	4.28119
MADCAM1	0.0154589	0.299691	4.27696
ENSG00000234773.2	0.0227976	0.441465	4.27535
LY6G6C	0.116739	2.257	4.27304
C9orf84	0.00655612	0.126189	4.26661
TEK	0.00996033	0.191525	4.26519
ENSG00000233818.1	0.0100851	0.192052	4.2512
SLC22A13	0.0911332	1.73361	4.24966
DSG1	0.0065018	0.122985	4.2415
ENSG00000269961.1	0.042997	0.81092	4.23725
RPS2P17	0.022971	0.431331	4.23091
ENSG00000262172.1	0.185166	3.47411	4.22975
ACTBP7	0.0243842	0.457212	4.22884
ENSG00000256232.1	0.0135991	0.254503	4.22611
ENSG00000242578.1	0.0178919	0.334051	4.22269
GLIPR1L2	0.00337353	0.0629	4.22073
NNMT	0.0739473	1.37113	4.21272
ENSG00000267919.1	0.105697	1.95549	4.20953
RXFP4	0.0207333	0.383445	4.20899
ARL14	0.824427	15.2048	4.20499
ENSG00000261692.1	0.028627	0.526834	4.2019
GAPDHP14	0.0783523	1.43782	4.19777
ESPNL	0.0459347	0.829243	4.17414
ENSG00000226445.1	0.0120449	0.217421	4.174
LOC101929523	0.0115499	0.208486	4.174
ENSG00000267649.1	0.0956826	1.72702	4.17388
C4B	0.00856164	0.154396	4.17261
ZNF429	0.00163033	0.0293638	4.1708
SH2D6	0.0285197	0.511151	4.16372
EIF4A1P5	0.016486	0.29403	4.15665
DNAJB5-AS1	0.0304138	0.540963	4.15273
CLDN6	0.0346867	0.616789	4.15232
C2orf40	0.0151533	0.269028	4.15005
MROH2A	0.0523065	0.926638	4.14694
UBD	0.0238465	0.422217	4.14614
ENSG00000258545.1	0.00873727	0.154499	4.14427
RHOXF1-AS1	0.0103659	0.183297	4.14427
RNVU1-7	0.143951	2.54467	4.14383
MN1	0.0254111	0.44851	4.14161
ALPK3	0.0632062	1.10916	4.13326
CERS1	0.0121428	0.21215	4.12691
ENSG00000272914.1	0.0448692	0.783695	4.1265
POU4F1	0.00571117	0.0996743	4.12536
LINC01164	0.00644193	0.112174	4.1221
CLEC2B	0.017488	0.302113	4.11065
LMOD1	0.0114847	0.195842	4.0919
TUSC5	0.00656507	0.111946	4.09185
DGKI	0.00169087	0.028782	4.08932
GOLGA6B	0.0037143	0.0621146	4.06377
PTPRH	0.207258	3.45154	4.05774
RHCG	0.0174106	0.28918	4.05393
KRT8P31	0.013662	0.226862	4.05357
CD226	0.0249597	0.411049	4.04164
LOC100421517	0.059637	0.978464	4.03624
ZNF101P2	0.0315021	0.516189	4.03438
ENSG00000261251.1	0.0119172	0.194506	4.0287
CCDC89	0.00969927	0.15829	4.02855
JAML	0.0097299	0.158766	4.02834
ENSG00000241280.1	0.0110155	0.17898	4.0222
PRELP	0.0037456	0.0608266	4.02143
PRDX1P1	0.0249292	0.403407	4.01632
NPIPB6	0.0641103	1.0339	4.01139
CCDC116	0.00865397	0.139163	4.00727
LOC101928844	0.0191109	0.306102	4.00154
HCLS1	0.219086	3.50268	3.99889
ENSG00000266729.1	0.0197595	0.314993	3.9947
PTGIS	0.00389067	0.0619166	3.99224
SOX30	0.00628047	0.0998232	3.99043
ENSG00000257894.1	0.041183	0.653389	3.98782
ENSG00000228697.1	0.0237338	0.376337	3.98701
ENSG00000260976.1	0.0199812	0.316259	3.98439
MSANTD1	0.0140928	0.2229	3.98337
ENSG00000249942.1	0.136588	2.15801	3.9818
SSUH2	0.0330325	0.519851	3.97614
CLIP4	0.0158613	0.24874	3.97106
FITM1	0.0335789	0.523665	3.96302
ENSG00000260698.1	0.0337125	0.524524	3.95965
LINC01341	0.0388237	0.602454	3.95584
TRPV3	0.0055095	0.0854146	3.95449
LOC101928841	0.02813	0.435981	3.95409
TNFRSF9	0.0118432	0.183495	3.95361
RNVU1-18	0.143951	2.22502	3.95016
MUC17	0.00400279	0.0617739	3.94792
EID3	0.58178	8.97634	3.94758
SLC10A6	0.0308841	0.473133	3.93731
GPR151	0.0173012	0.263671	3.9298
ENSG00000257732.1	0.0480452	0.730989	3.92739
LINC00525	0.0183497	0.276354	3.91268
ENSG00000227907.1	0.0785136	1.18197	3.9121
ZNF853	0.0159898	0.240557	3.91116
CCDC154	0.0157845	0.237204	3.90954
PCDHB19P	0.0141188	0.211492	3.90491
TERB1	0.00965167	0.144522	3.90437
RPL3P7	0.0252894	0.376427	3.89577
ATF3	7.95299	118.046	3.8917
ENSG00000230825.1	0.242871	3.59546	3.88791
VWA3A	0.00710233	0.105036	3.88645
CNTN4	0.0087242	0.128135	3.87649
GCATP1	0.250834	3.67871	3.87439
COL28A1	0.0067597	0.0990532	3.87317
ENSG00000270168.1	0.0480813	0.703121	3.87023
CLEC18B	0.0590467	0.861079	3.86622
LINC00704	0.0483209	0.703537	3.86391
INHBE	0.168335	2.44604	3.86104
C19orf38	0.134408	1.95166	3.86001
ENSG00000236833.1	0.0549418	0.796293	3.85732
LOC101928075	0.00741227	0.107382	3.85669
ERVH48-1	0.0297575	0.429978	3.85294
PDCL3P4	0.0665293	0.959863	3.85077
ADGRF4	0.117401	1.69351	3.8505
LOC100506801	0.0134655	0.193414	3.84435
IL1RL2	0.0110995	0.158943	3.83994
ENSG00000258001.1	0.03978	0.56914	3.83867
bA395L14.12	0.0329446	0.466114	3.82257
TP53AIP1	0.0814287	1.14366	3.81198
ENSG00000246863.2	0.0290244	0.40612	3.80657
LINC00243	0.0275144	0.384965	3.80647
IFIT2	4.13088	57.6736	3.80339
ENSG00000260476.1	0.0190388	0.265043	3.79922
KLRC4-KLRK1	0.0121253	0.168662	3.79804
LOC100421130	0.0462413	0.64166	3.79456
ENSG00000230928.1	0.0194381	0.269143	3.79141
SLIT1	0.0420888	0.581996	3.7895
SPACA4	0.201875	2.77774	3.78237
ARHGAP30	0.062303	0.855781	3.77987
CDH4	0.0185748	0.255121	3.77976
KLRK1	0.0148571	0.203875	3.77845
BTBD7P1	0.0188713	0.258332	3.77496
KRT8P9	0.0136779	0.186831	3.77182
ENSG00000267898.1	0.171188	2.32997	3.76666
MMP20	0.0121474	0.16444	3.75884
ENSG00000253582.1	0.0468413	0.631116	3.75205
CILP	0.0101969	0.136892	3.74683
DUOX2	0.221571	2.97025	3.74475
ZNF528	0.00548	0.0734495	3.7445
ENSG00000265728.1	0.0393023	0.526689	3.74427
LOC100420536	0.037835	0.506123	3.7417
CD22	0.0140552	0.187753	3.73966
ENSG00000231105.1	0.0139815	0.185795	3.73212
WDR97	0.0208713	0.277172	3.73119
FER1L6-AS1	0.0094166	0.124925	3.72971
C10orf91	0.0479837	0.633977	3.72382
DNER	0.0178547	0.235691	3.72252
GDAP1L1	0.00802987	0.105761	3.71929
LMO7DN-IT1	0.0709657	0.933903	3.71808
C4A	0.0248143	0.326527	3.71796
FERMT3	0.221602	2.91514	3.71752
ENSG00000231966.1	0.131195	1.72523	3.71701
KRT18P4	0.0835417	1.09274	3.70931
FAM83E	0.609904	7.97427	3.7087
COILP1	0.0400843	0.523049	3.70584
GAST	0.046382	0.604406	3.70388
BHMT2	0.0171859	0.223846	3.70321
RPS20P35	0.0668326	0.869311	3.70125
TNRC18P1	0.012491	0.16216	3.69846
NXPE2	0.0456697	0.591544	3.69518
UCN2	0.0305774	0.395752	3.69406
SELPLG	0.0590351	0.763805	3.69356
TMEM240	0.042475	0.547848	3.68909
HCAR2	0.0115062	0.148284	3.68788
RPL13AP20	1.11485	14.3297	3.68408
LRIT3	0.0304122	0.390521	3.68268
LOC100507250	0.0126081	0.161669	3.68062
CDKL2	0.0555237	0.711858	3.68041
ENSG00000267063.1	0.128023	1.63689	3.67649
ENSG00000235523.1	0.681859	8.70929	3.67501
ENSG00000272549.1	0.005167	0.065929	3.67351
LINC02158	0.036454	0.464463	3.67141
LOC100287036	0.0226606	0.287715	3.66638
ANXA10	0.0150653	0.191279	3.66638
CYP21A1P	0.0468916	0.595008	3.66551
HERC5	0.21017	2.65784	3.66063
LAT2	0.440177	5.55646	3.65801
ENSG00000254942.1	0.037456	0.472339	3.65655
ENSG00000262412.1	0.0235609	0.296994	3.65597
ENSG00000243885.1	0.0217777	0.274509	3.65593
ZP1	0.0115517	0.145562	3.65546
ENSG00000240219.1	0.0606427	0.763989	3.65515
ENSG00000257252.1	0.0656557	0.826952	3.65481
HSF5	0.0114853	0.144205	3.65026
LOC100996693	0.0278573	0.34961	3.64962
BSN-AS2	0.0483211	0.605119	3.64649
CXorf36	0.00357913	0.044778	3.64511
ENSG00000260368.1	0.183419	2.28228	3.63726
TCN1	0.0517704	0.643991	3.63684
ENSG00000272505.1	0.0228666	0.28407	3.63494
ENSG00000256084.1	0.197348	2.43976	3.62792
KIF5A	0.0324103	0.400488	3.62723
GZMM	0.0482545	0.596142	3.62692
PDCL3P6	0.0247721	0.304328	3.61884
CPED1	0.0105533	0.129643	3.61877
KIAA1324	0.0185549	0.227764	3.61766
SFRP4	0.00793813	0.0973888	3.61688
SAG	0.0135416	0.166092	3.61652
SPTBN5	0.0706447	0.865405	3.61472
ENSG00000273216.1	0.0494927	0.605311	3.61239
ENSG00000240045.1	0.0270424	0.330468	3.61122
LOC100507537	0.0296956	0.362891	3.61122
PKD1L1	0.0254333	0.310003	3.60749
LOC643339	0.077127	0.935693	3.60073
LOC646029	0.0374894	0.454151	3.59862
LOC100507506	0.0207695	0.251509	3.59807
TECTA	0.0107174	0.129753	3.59774
RPL23AP88	0.261422	3.16307	3.59687
ENSG00000203849.6	0.00886234	0.10722	3.59674
FOXD4L1	0.133925	1.61575	3.59271
KCNS1	0.0266488	0.320857	3.58979
C5AR1	0.0396139	0.476576	3.58863
PLEKHG7	0.0108626	0.130667	3.58845
LOC101927503	0.253164	3.04236	3.58705
ABCA10	0.0198312	0.23828	3.58682
ENSG00000260369.2	0.0357431	0.429034	3.58536
SCUBE2	0.0241127	0.28883	3.58235
DLL3	0.00955937	0.114044	3.57654
PLA2G4D	0.0129856	0.154455	3.5722
CLDN14	0.00918957	0.109234	3.57128
ENSG00000255478.1	0.0579773	0.687007	3.56676
ENSG00000232110.3	0.0233281	0.275629	3.56259
F2	0.022713	0.267145	3.55603
CPT1C	0.022228	0.261222	3.55483
RPL5P34	0.0222027	0.260144	3.55051
KRT20	2.56238	30.0188	3.55031
FOXD4L3	0.0372877	0.435985	3.54751
ACTG1P4	0.0118752	0.13836	3.5424
UTS2B	0.00905293	0.105375	3.54101
LINC01564	0.277997	3.23432	3.54032
ACE2	0.291507	3.38439	3.53729
CTNNA1P1	0.0271879	0.315302	3.5357
LINC02085	0.0115848	0.134052	3.5325
MYO15A	0.00383408	0.0441762	3.52632
LINC01207	0.0888811	1.02325	3.52514
NUGGC	0.00586054	0.0674674	3.52508
LTB	0.113945	1.31063	3.52385
FOXD4L5	0.136918	1.57199	3.5212
RNF144A-AS1	0.0100545	0.114827	3.51355
LINC02028	0.0062061	0.0708762	3.51354
LOC751603	0.0105261	0.120195	3.51334
ARMCX4	0.00155275	0.0177072	3.51144
GJA4	0.0134399	0.152767	3.50674
STOM	0.0169192	0.192073	3.50492
LOC401286	0.0052207	0.0591281	3.50153
HOXD3	0.110928	1.25565	3.50074
COL6A5	0.00246857	0.0279387	3.50052
RNU1-1	0.433247	4.89681	3.49858
WDR49	0.0084038	0.0949793	3.4985
GOLGA6C	0.0277158	0.313151	3.49808
TBX4	0.0346065	0.389803	3.49363
PSMC6P1	0.0449319	0.50493	3.49027
SLC22A20	0.0601578	0.674482	3.48696
FADS6	0.0103396	0.115654	3.48356
TNXB	0.0266627	0.297344	3.47924
P2RX2	0.0115306	0.127159	3.46309
ENSG00000228079.1	0.465909	5.12318	3.45892
FUT7	0.023763	0.260478	3.45438
LINC01132	0.0172419	0.188659	3.45179
MFNG	0.079226	0.866739	3.45155
SNX18P15	0.0249061	0.272467	3.45151
ENSG00000205231.1	0.00668403	0.0730615	3.45032
ENSG00000236754.1	0.0366067	0.399452	3.44784
LOC101929372	0.0366067	0.399452	3.44784
ENSG00000268605.1	0.0598993	0.65122	3.44253
TRPM8	0.0103933	0.112799	3.44004
FER1L6-AS2	0.026064	0.282792	3.43961
FUT6	0.0112885	0.122242	3.43681
ITGAM	0.0244013	0.263698	3.43385
ENSG00000272094.1	0.0529468	0.567318	3.42154
ENSG00000272733.1	0.031922	0.341802	3.42053
RPL12P35	0.034879	0.372887	3.41831
HSP90AB4P	0.0682481	0.729075	3.41721
TEX29	0.0487781	0.519873	3.41385
ENSG00000248771.1	0.194801	2.07583	3.41362
ENSG00000271788.1	0.0292976	0.312054	3.41294
CTAGE6	0.0177943	0.188934	3.4084
C6orf15	0.162014	1.71857	3.40702
PRPH2	0.0155983	0.165388	3.40639
SPRR3	0.0478863	0.5077	3.40629
ZNF300	0.00656017	0.0694973	3.40515
ENSG00000270210.1	0.0904157	0.956798	3.40357
KRT18P61	0.0169234	0.179027	3.40309
TBX10	0.0152999	0.161715	3.40186
LOC100132062	0.0052128	0.0550256	3.39997
ENSG00000236393.1	0.006987	0.0737431	3.39976
LOC101927476	0.00726407	0.0766673	3.39976
RAMP1	0.0242382	0.255569	3.39836
LINC01910	0.0486112	0.512309	3.39765
ENSG00000258101.1	0.0350267	0.367637	3.39176
GPBAR1	0.0549875	0.57648	3.39009
ENSG00000272815.1	0.00732667	0.0767572	3.38907
SLC4A1	0.00440127	0.04608	3.38815
EIF3KP1	0.0315193	0.329308	3.38513
ENSG00000254872.2	0.25327	2.64569	3.3849
C17orf107	0.246856	2.5744	3.38249
CNDP1	0.0202471	0.210919	3.3809
CXCL8	1.90408	19.8313	3.38061
ENSG00000261773.1	0.059616	0.620682	3.38008
CYP2D6	0.500086	5.19098	3.37576
ENSG00000261618.1	0.0310382	0.32127	3.37167
SOX6	0.00252141	0.0260962	3.37154
ENSG00000267473.1	0.0753601	0.779359	3.37041
LOC100131495	0.0658815	0.681238	3.37021
CCR4	0.0143394	0.148264	3.37011
TEKT2	0.0301921	0.31195	3.36907
ATP2B2	0.00234529	0.0242301	3.36896
LINC00942	0.0511264	0.527998	3.36839
TNFSF4	0.00638377	0.0659208	3.36825
ENSG00000224984.1	0.0405467	0.41743	3.36388
ENSG00000260790.1	0.0156563	0.160794	3.3604
MAP7D2	0.0297093	0.304892	3.35931
S1PR4	0.0148968	0.152749	3.35809
ENSG00000229618.1	0.0240247	0.245908	3.35553
KCNN1	0.0348602	0.356753	3.35527
ACTC1	0.0059029	0.0603273	3.35331
IMPDH1P1	0.0101018	0.103044	3.35057
ST8SIA5	0.00771937	0.0786836	3.34951
BAAT	0.0360997	0.367342	3.34707
LOC100127903	0.00914683	0.093014	3.3461
ENSG00000270810.1	0.139699	1.4196	3.34509
ANPEP	0.0630496	0.640149	3.34385
FLNC	0.0177554	0.180122	3.34265
KRT17	0.10423	1.05597	3.34074
SPRR2A	0.0322001	0.322369	3.32357
HCAR3	0.010201	0.102126	3.32357
CXCL17	0.0494014	0.492302	3.31692
IMPDH1P5	0.148012	1.4741	3.31605
RPL12P44	0.0359872	0.358331	3.31573
ENSG00000249509.1	0.0249584	0.248427	3.31523
MTVR2	0.0536933	0.533927	3.31383
LINC00528	0.0107701	0.106857	3.31058
LINC00501	0.0114435	0.113463	3.30961
SYNGR4	0.0234093	0.232004	3.309
ENSG00000271762.1	0.0430017	0.426148	3.30889
ENSG00000273367.1	0.074102	0.733634	3.30748
ENSG00000262213.1	0.0669997	0.662407	3.30549
LINC01668	0.0691776	0.683128	3.30378
KLRG2	0.0372021	0.36713	3.30284
XAF1	1.95054	19.235	3.30179
GOLGA6A	0.0071725	0.0706911	3.30098
PCK1	1.78097	17.5315	3.29922
JPH3	0.0634483	0.62249	3.2944
LOC101927000	0.039825	0.38949	3.28984
IFIT1B	0.0110545	0.108049	3.28898
ENSG00000257671.1	1.18369	11.5691	3.28891
ENSG00000260805.1	0.528414	5.16378	3.28869
ENSG00000235419.1	0.032919	0.320932	3.28528
ENSG00000224844.1	0.0354024	0.344965	3.28453
WNK4	0.433187	4.21391	3.2821
SLC35G5	0.0379349	0.368952	3.28183
GPR61	0.0199998	0.193412	3.27362
DHRS9	0.0389354	0.37588	3.27112
RBM22P2	0.0172052	0.165666	3.26736
RPL13AP15	0.0268466	0.258352	3.26652
LOC100420252	0.0137913	0.132568	3.2649
SAMD9L	0.381111	3.66262	3.26459
DRAIC	0.0469158	0.450813	3.26438
NWD1	0.0108287	0.103682	3.25923
KCNN2	0.00781463	0.0744988	3.25297
PDE4C	0.0787178	0.748016	3.24831
KCNC1	0.00805155	0.0764486	3.24715
GUCA2A	2.17711	20.6378	3.24481
LOC646745	0.0323271	0.30626	3.24394
ARMC4P1	0.0059466	0.0562962	3.2429
ZNF419	0.0183035	0.172931	3.24
DNAH10	0.0447856	0.422422	3.23758
HHIPL2	0.0169382	0.15959	3.23602
HMCN2	0.0707217	0.666245	3.23583
PDZD2	0.0419479	0.394794	3.23443
SLC5A5	0.0132036	0.124022	3.23159
CHGA	0.023223	0.217947	3.23035
LETM1P3	0.00917743	0.086052	3.22905
IL20RB	0.738374	6.91014	3.22629
BTBD6P1	0.0121226	0.113168	3.2227
SSC5D	0.0310761	0.290057	3.22246
PXT1	0.0164422	0.153457	3.22236
HSPD1P10	0.0602878	0.561562	3.21951
NKAPL	0.0262328	0.243956	3.21718
PCAT1	0.0118514	0.11019	3.21686
C1GALT1P1	0.0309315	0.287301	3.21541
LAPTM5	0.0370576	0.343892	3.21412
LOC101929439	0.0694339	0.643808	3.21292
KRT7	1.75791	16.2584	3.20926
KIF4B	0.0265838	0.245376	3.20638
MKRN5P	0.00775217	0.0714613	3.20449
NCAPGP1	0.0311084	0.285155	3.19637
CYP2C19	0.0121853	0.11137	3.19215
FGD2	0.125972	1.14695	3.18663
DCAF4L1	0.114566	1.04287	3.18631
CIR1P2	0.0144081	0.130831	3.18275
ENSG00000258435.1	0.042768	0.388272	3.18247
RDH12	0.0188968	0.1715	3.182
PHGR1	2.33758	21.1915	3.1804
RNF225	0.0239234	0.216532	3.17808
FSTL4	0.0153951	0.139154	3.17614
MYOM3	0.0340268	0.307465	3.17568
ENSG00000272699.1	0.043862	0.395055	3.17101
ENSG00000261253.1	0.0240435	0.216106	3.16802
LOC100128573	0.0657291	0.590045	3.16622
ALDH8A1	0.050615	0.453213	3.16255
FRMD1	0.041309	0.369685	3.16177
ENSG00000268650.3	0.0576895	0.516189	3.16152
PRDM7	0.00737443	0.0658632	3.15887
SSXP10	0.0574284	0.512495	3.1577
CACNA1A	0.0026055	0.0232279	3.15623
ENSG00000228742.5	0.0228605	0.203798	3.15621
ENSG00000272892.1	0.0356783	0.317977	3.1558
TGM4	0.0275518	0.244865	3.15177
LOC100129316	0.00449763	0.0399436	3.15073
ENSG00000241933.1	0.00746813	0.0662966	3.15012
QRFP	0.0488022	0.433065	3.14956
AQP7	0.104442	0.926377	3.1489
CEL	0.171692	1.52242	3.14847
NFE2	0.0212885	0.188392	3.14559
ENSG00000243795.1	0.0087128	0.0770018	3.14368
LINC02044	0.00903043	0.0798088	3.14368
KIF1A	0.00233774	0.020631	3.14162
TAT	0.0287136	0.252559	3.13681
ENSG00000267287.1	0.00545689	0.0479374	3.135
ENSG00000237686.2	0.287739	2.52697	3.13457
PPBP	0.0514207	0.450518	3.13116
CEACAM3	0.0212504	0.186174	3.13108
PRR29-AS1	0.0161367	0.141316	3.13051
FAM71F2	0.10512	0.920249	3.12999
LINC00239	0.209486	1.83369	3.12982
FAM71D	0.0182677	0.15942	3.12546
FAM129C	0.0255037	0.222507	3.12507
ENSG00000235448.1	0.040925	0.356758	3.12389
LINC01504	0.0888642	0.773731	3.12216
NOS2	0.0610997	0.531679	3.12132
CHRNA10	0.404443	3.51681	3.12026
ENSG00000270020.1	0.0522307	0.453242	3.11731
RPTN	0.0392244	0.339761	3.1147
PNLDC1	0.0402404	0.348419	3.11411
LOC101927402	0.0934128	0.804019	3.10554
ENSG00000260101.1	0.0963521	0.829316	3.10553
MEP1B	0.0243543	0.209214	3.10273
ADAMTS4	0.00501253	0.0430202	3.1014
TVP23CP2	0.0124284	0.106511	3.09928
SEMG2	0.043995	0.376401	3.09686
MTUS2-AS1	0.0620896	0.530893	3.096
LOC255308	0.00898313	0.076735	3.09459
REC8	0.726891	6.20474	3.09356
RASSF2	0.00654077	0.0558286	3.09347
ENSG00000230023.2	0.012768	0.108836	3.09156
LOC100130102	0.0118395	0.100922	3.09156
LOC284632	0.0127887	0.109013	3.09155
IRF9	3.9903	33.9561	3.0891
PHLDB3	0.999826	8.49073	3.08614
CCRL1P1	0.0117391	0.0995062	3.08347
BTF3P7	0.0665571	0.563788	3.08249
ENSG00000267892.1	0.059767	0.506019	3.08177
OR2H1	0.00678687	0.0574556	3.08163
ENSG00000228412.2	0.0257822	0.217792	3.0785
FYTTD1P1	0.0089526	0.0756004	3.07801
DEPDC1P1	0.0056052	0.047307	3.07722
ENSG00000259087.1	0.0446623	0.376869	3.07693
POU3F1	0.0404703	0.341358	3.07635
ZNF233	0.0144847	0.122038	3.07472
ENSG00000231703.2	0.00719757	0.0604458	3.07006
TGIF1P1	0.0180214	0.151315	3.06977
ELAVL3	0.0118332	0.0989263	3.06352
TMEM163	0.0350252	0.292655	3.06274
RPS2P32	0.0662972	0.549867	3.05206
CCT8L1P	0.0114993	0.0953116	3.05111
ALS2CR12	0.0961765	0.795772	3.0486
ENSG00000223774.1	0.032488	0.268611	3.04754
ENSG00000223387.2	0.0313281	0.258952	3.04716
ENSG00000261889.1	0.228555	1.88787	3.04615
ENSG00000273312.1	0.0156077	0.128885	3.04575
LOC100506885	0.0170474	0.140763	3.04564
SLC39A2	0.0167563	0.13827	3.04471
FFAR2	0.0115735	0.0953116	3.04183
RASIP1	0.206855	1.70278	3.0412
LINC01135	0.0210901	0.173581	3.04097
KRT8P50	0.0535369	0.438967	3.03551
ABCC11	0.0119031	0.097564	3.03501
ENSG00000229656.2	0.0389473	0.318908	3.03354
LOC100419824	0.0331634	0.271309	3.03227
ENSG00000260911.1	0.0751847	0.615012	3.0321
WFIKKN1	0.149598	1.22279	3.03101
SELENOP	0.795088	6.49116	3.02929
ENSG00000232453.1	0.0261803	0.213697	3.02901
APOA1-AS	0.103631	0.845789	3.02884
IGLV1-51	0.162072	1.32221	3.02824
SERPINF2	0.0783553	0.637089	3.02339
ITGA10	0.172666	1.40366	3.02314
C3orf20	0.151878	1.23431	3.02272
ENSG00000260063.1	0.0632278	0.513422	3.02151
APOBEC1	0.060353	0.489017	3.01839
KRTDAP	0.0460522	0.372827	3.01716
LOC100422287	0.0487683	0.394583	3.01631
CCDC152	0.457869	3.69928	3.01424
LOC101929705	0.0842778	0.680868	3.01415
KRTAP5-AS1	0.144615	1.16723	3.0128
ENSG00000229017.2	0.00950403	0.0766921	3.01247
KCND1	0.127366	1.02712	3.01155
MYRFL	0.0611187	0.491803	3.00839
RAD17P1	0.0094206	0.0756753	3.00593
IFIT1	2.38495	19.1442	3.00488
ENSG00000263257.1	0.102153	0.819717	3.0044
MIR3682	0.281048	2.25437	3.00384
FAM19A2	0.00570793	0.0457851	3.00384
MYO7A	0.0236338	0.189507	3.00333
COL16A1	0.630746	5.05527	3.00266
ENSG00000261033.1	0.0199392	0.159706	3.00174
IFI44	1.58534	12.6969	3.00162
ISG20	0.720456	5.76143	2.99944
LOC100131360	0.13141	1.04993	2.99814
ENSG00000188693.7	0.0200625	0.160147	2.99683
CYP51A1-AS1	0.0197881	0.157957	2.99683
LOC100505942	0.04285	0.341262	2.99351
ENSG00000230943.1	0.143986	1.14612	2.99275
TNNT2	0.0871626	0.692108	2.98922
KLF3P1	0.0274954	0.21731	2.98249
MAMDC2-AS1	0.015231	0.120109	2.97926
FER1L6	0.177662	1.3999	2.97811
MEP1A	0.0392216	0.308776	2.97684
CAHM	0.0266456	0.209708	2.97641
ENSG00000273102.1	0.0368857	0.289988	2.97486
RGN	0.0096586	0.075934	2.97486
LOC101927354	0.547921	4.30658	2.9745
FGL2	0.317858	2.49271	2.97126
PIPOX	0.0483468	0.378534	2.96893
CHRNA9	0.0103726	0.0811357	2.96756
ADCY10	0.00813735	0.063512	2.9644
CEACAM7	0.788117	6.14184	2.96219
LOC100420615	0.0755635	0.588112	2.96033
GPR68	0.263438	2.04551	2.95693
SEPT14P7	0.0221578	0.171615	2.95329
C10orf82	0.018505	0.143272	2.95277
LOC286059	0.0398182	0.308225	2.95248
LOC101928126	0.0209527	0.162084	2.95154
AQP5	0.0746423	0.575215	2.94604
NAIP	0.0127907	0.0985338	2.94552
MSTN	0.0119474	0.0916384	2.93926
GABRR2	0.0622317	0.476305	2.93617
ENSG00000234350.1	0.0171077	0.130562	2.93202
MMP13	0.00871063	0.0662882	2.9279
STX19	0.497746	3.78483	2.92675
ENSG00000229178.1	0.301488	2.28736	2.92351
LOC100506207	0.0165693	0.125497	2.92107
ANKRD20A12P	0.0380613	0.28825	2.92092
ENSG00000234807.4	0.0237793	0.179939	2.91973
ENSG00000261433.1	0.122556	0.927046	2.9192
SRL	0.0510606	0.386233	2.91919
MYLK2	0.136397	1.03163	2.91904
DAZAP2P1	0.0246605	0.186312	2.91745
ENSG00000246526.2	0.1608	1.21256	2.91471
ADM2	0.481156	3.62729	2.91432
ENSG00000260329.1	0.0866464	0.652359	2.91245
INSM1	0.0122517	0.0920346	2.90919
ADAM8	0.0939713	0.705693	2.90875
ENSG00000235979.4	0.00804347	0.0603252	2.90687
RFPL3	0.085503	0.640383	2.90489
BCL2L10	0.0509529	0.381128	2.90304
C8G	0.185427	1.38326	2.89916
LRRN4CL	0.0658146	0.490269	2.89709
LINC00313	0.0564753	0.420311	2.89576
HRNR	0.025016	0.185749	2.89243
BMX	0.0423072	0.31388	2.89124
FLJ31104	0.0613582	0.454917	2.89027
ZFP2	0.0585664	0.434117	2.88994
SDPR	0.00726177	0.0538018	2.88926
LINC01909	0.271589	2.00997	2.88768
TLK2P2	0.0386611	0.285868	2.88639
LOC101927686	0.207656	1.53311	2.8842
KLB	0.139975	1.0314	2.88135
ENSG00000247324.2	0.0169597	0.124883	2.8804
NLRP9	0.0299953	0.220866	2.88036
LCN2	1.50666	11.0607	2.87602
MAP2	0.00465914	0.0342006	2.87589
RNF112	0.0367091	0.268909	2.87291
IGFALS	0.0360688	0.264177	2.87268
SERPINC1	0.0506391	0.369595	2.86762
ALDH7A1P1	0.0120173	0.0870913	2.85741
ASS1P1	0.0596537	0.431943	2.85616
GAS1	0.0482769	0.349065	2.85409
SAPCD2P3	0.0218658	0.158031	2.85346
TBR1	0.0331017	0.23918	2.85312
CALHM3	0.0772786	0.556992	2.84952
FBXW10	0.0575776	0.4149	2.84919
INHBC	0.122798	0.882361	2.84508
SLC37A2	0.0186145	0.133626	2.8437
TMEM213	0.016899	0.121222	2.84264
TM4SF20	0.109347	0.78353	2.84108
SCG2	0.0269519	0.192879	2.83924
C2orf61	0.113842	0.811498	2.83356
ENSG00000266942.1	0.0321197	0.228857	2.83291
ENSG00000235434.1	0.12816	0.912146	2.83132
GBX1	0.021619	0.153823	2.8309
ENSG00000271869.1	0.171822	1.22203	2.8303
MSH4	0.148531	1.05483	2.82818
ENSG00000269578.1	0.0966027	0.68585	2.82776
NFATC4	0.0150444	0.106764	2.82713
PKMP3	0.144019	1.02039	2.82479
FOXD4L6	0.0794842	0.563129	2.82473
ENSG00000225127.2	0.0991884	0.701911	2.82304
CFL1P1	0.078827	0.557771	2.82291
COLEC11	0.0832189	0.58837	2.82174
TSPY26P	0.0568029	0.400496	2.81775
STMN1P1	0.0965664	0.68049	2.81698
ENSG00000260190.1	0.338507	2.38146	2.81459
PECAM1	0.080795	0.567523	2.81234
ENSG00000272834.1	0.0782397	0.549255	2.8115
LOC101927811	0.288231	2.01195	2.8033
LINC01447	0.024669	0.172154	2.80293
DUSP27	0.0580038	0.404063	2.80036
RPS20P26	0.0923993	0.643629	2.80027
FGF22	0.0536667	0.373358	2.79846
RPS4XP6	0.0954023	0.663482	2.79796
DDX60	2.45121	17.0084	2.79468
LOC645965	0.0766647	0.531869	2.79444
ENSG00000271133.1	0.292413	2.02728	2.79346
ENSG00000253715.1	0.252532	1.75031	2.79308
ISG15	42.1797	291.99	2.7913
ENSG00000267666.1	0.040541	0.279168	2.78368
ARC	0.0508777	0.350046	2.78244
DAP3P2	0.126316	0.867887	2.78047
LOC401127	0.103186	0.708104	2.77872
KCNE1	0.0143619	0.0984572	2.77725
SLC16A11	0.116677	0.799267	2.77616
GGT3P	0.0175052	0.119721	2.77383
TTC24	0.0121505	0.0830893	2.77365
MYOZ3	0.0278263	0.19009	2.77217
TRIM67	0.040573	0.276831	2.77041
PDZK1IP1	1.75389	11.958	2.76935
ENSG00000266578.1	0.0504617	0.34384	2.76848
LUCAT1	0.0800987	0.545675	2.76819
POLR3DP1	0.0329756	0.223312	2.75959
BRCAT54	0.0254942	0.172093	2.75495
XDH	0.014493	0.0977532	2.75379
SMIM24	0.0521678	0.351086	2.75059
GRIK5	0.0606109	0.407324	2.74853
ENSG00000270021.1	0.101943	0.684666	2.74764
HCAR1	0.0159626	0.107187	2.74737
HAGLROS	0.0674701	0.452658	2.7461
PDCL3P5	0.35734	2.39617	2.74536
EHMT1-IT1	0.0202239	0.135067	2.73954
TRPV2	0.0126925	0.0845315	2.73551
LOC101928728	0.07816	0.520423	2.73518
PATL2	0.234169	1.55714	2.73328
ENSG00000236740.2	0.0205462	0.136609	2.73311
CNR2	0.0722185	0.480164	2.73309
GBGT1	0.0173097	0.115016	2.73219
LINC01342	0.0281234	0.186526	2.72954
SERPINE1	0.0222496	0.147528	2.72914
SCARF1	0.216905	1.4375	2.72842
TRO	0.0142465	0.0943693	2.72771
NPHS1	0.0407322	0.269268	2.7248
HNRNPA1P5	0.128577	0.849938	2.72472
CYB5R2	0.0515908	0.340127	2.72089
TSSK1B	0.0238483	0.157123	2.71994
RCN3	0.113062	0.744503	2.71916
ENSG00000261003.1	0.0178568	0.117388	2.71674
NXPE1	0.03019	0.198455	2.71667
DHX58	2.00034	13.1471	2.71643
GAS7	0.0129256	0.0849063	2.71564
PRADC1P1	0.0513469	0.33678	2.71346
LINC01063	0.103544	0.679045	2.71327
CMYA5	0.0619248	0.40603	2.713
NEURL3	0.0904086	0.59239	2.71202
MARK2P9	0.20671	1.35402	2.71157
LOC101928238	0.11172	0.730738	2.70947
IRF7	1.95367	12.776	2.70918
ENSG00000272382.1	0.0514874	0.336074	2.70649
LINC02029	0.169753	1.106	2.70384
CLEC18A	0.0614279	0.399915	2.70273
KCNE5	0.0457501	0.297479	2.70094
CNN2P9	0.0386118	0.251019	2.70068
ENSG00000236558.2	0.0340127	0.221075	2.70039
LOC102724467	0.123814	0.803617	2.69833
KRT18P29	0.0266428	0.172731	2.69671
RSPH10B	0.0152015	0.0983086	2.6931
RSPH1	0.640169	4.13656	2.69191
ENSG00000237133.1	0.102094	0.659136	2.69068
GJB7	0.0207756	0.133924	2.68845
MUC5AC	0.0298422	0.192231	2.68742
LOC105373553	0.243917	1.57045	2.68672
GLDC	0.0119211	0.0763378	2.67888
LOC102723493	0.0387849	0.248089	2.67729
NR0B2	0.0279215	0.178184	2.67392
LOC101929151	0.021527	0.137247	2.67255
KRT87P	0.0912105	0.581403	2.67227
ANKRD24	0.153405	0.977734	2.6721
KCNAB3	0.20218	1.28847	2.67194
MMP7	0.202954	1.29266	2.67112
SYNPO2L	0.0162611	0.103371	2.66833
PRCAT47	0.103832	0.659361	2.66682
ENSG00000260896.1	0.0954452	0.606102	2.66682
RSPH10B2	0.0184687	0.117244	2.66635
MPRIPP1	0.0129793	0.0823221	2.66507
KPNA7	0.027644	0.174921	2.66166
MAFB	0.0686921	0.434317	2.66053
RNF186	0.223028	1.40893	2.6593
LOC100420435	0.08886	0.561048	2.65852
ENSG00000268307.1	0.123006	0.775704	2.65678
ENSG00000260179.1	0.10852	0.683775	2.65556
LOC100422441	0.0465583	0.293333	2.65543
RND2	0.0143066	0.0900849	2.6546
PRNCR1	0.00807825	0.0508639	2.65453
VWA7	0.32413	2.03678	2.65165
CHRM5	0.0228191	0.143213	2.64985
LOC440028	0.242277	1.51621	2.64575
PCDHB16	0.0104856	0.065586	2.64498
RNF151	0.157728	0.985707	2.64372
RGMB-AS1	0.144076	0.899491	2.64228
EGOT	0.0621361	0.38786	2.64203
USP32P1	0.0329188	0.205462	2.64189
PTAFR	0.0661759	0.412065	2.63849
SAP25	0.498795	3.10493	2.63804
CTAGE3P	0.185475	1.15427	2.63768
RFPL3S	0.137067	0.851189	2.6346
ENSG00000273209.1	0.0902607	0.559772	2.63267
ENSG00000249252.1	0.49141	3.04555	2.63171
ZNF177	0.0251975	0.155901	2.62927
LOC100505588	0.0156942	0.0967691	2.62432
PLA2G4F	0.174023	1.07275	2.62396
FRZB	0.0598243	0.368481	2.62279
AQP7P1	0.0148957	0.0917454	2.62274
ALOX15	0.0129136	0.0793423	2.6192
RPL34P5	0.117539	0.721223	2.6173
KCNN3	0.0026925	0.0165201	2.6172
LINC00598	0.085088	0.521861	2.61664
ENSG00000269926.1	25.0715	153.6	2.61505
EPS8L1	0.531585	3.25534	2.61444
NUDT9P1	0.063515	0.388871	2.61412
ENSG00000225434.2	0.173873	1.06424	2.61372
ENSG00000238005.2	0.038744	0.23655	2.6101
HOMER2	0.0758635	0.462946	2.60937
KRT8P33	0.676132	4.11484	2.60546
RBAKDN	0.100767	0.612974	2.6048
AOC3	0.454013	2.76176	2.60478
ECEL1P2	0.266183	1.6098	2.59639
IGFBP3	1.71285	10.3566	2.59609
TNFSF8	0.0175504	0.106102	2.59588
LOC100652840	0.0411184	0.248562	2.59575
ENSG00000231748.1	0.642513	3.88391	2.59571
MUC20	0.322586	1.94716	2.59362
RBM44	0.0615948	0.370104	2.58705
COX5BP4	0.230691	1.38504	2.58589
TEX14	0.0332908	0.199785	2.58525
SUCLA2P1	0.0288274	0.172554	2.58154
MRVI1	0.102439	0.612691	2.5804
LOC284080	0.0187607	0.112086	2.57882
TM4SF18	0.0118574	0.0708071	2.57811
DDIT4	22.4913	134.067	2.57552
HACD4	0.0440722	0.262324	2.57341
SEMA3B-AS1	0.443975	2.64178	2.57296
LOC101928058	0.0578142	0.343996	2.57289
KRT17P5	0.0282291	0.167863	2.57203
LOC390600	0.029007	0.172469	2.57186
SCARNA28	0.347213	2.06251	2.57051
LOC101927189	0.0246549	0.146278	2.56876
FAM65C	0.0141101	0.0836239	2.56718
LST1	0.158443	0.938662	2.56664
FUT3	0.385605	2.28395	2.56634
GOLGA7B	0.0633036	0.374368	2.5641
MYO7B	0.474495	2.80595	2.56402
RPS10P1	0.0598451	0.353498	2.5624
SLC13A5	0.0108131	0.0638543	2.562
LOC105370888	0.249656	1.47303	2.56078
TRIB3	13.8053	81.3592	2.55908
TDRP	0.0629898	0.371218	2.55907
ENSG00000226281.2	0.100993	0.592905	2.55355
LINC01607	0.0541117	0.317368	2.55215
ENSG00000224376.1	0.0512687	0.300503	2.55123
HEPACAM2	0.0190311	0.111474	2.55027
SDCBP2	2.33678	13.6826	2.54975
MUC20P1	0.380095	2.22485	2.54927
ENSG00000229931.1	0.20078	1.17468	2.54858
ENSG00000272682.1	0.0516901	0.302407	2.54853
ASZ1	0.0191102	0.11179	2.54837
ENSG00000231536.1	0.222654	1.30234	2.54823
PDE6G	0.0695295	0.406529	2.54766
PPP1R15A	18.5743	108.576	2.54733
MYL2	0.0548914	0.320397	2.54521
RTEL1P1	0.0311571	0.181829	2.54495
IL1B	0.0382936	0.2228	2.54057
IL17C	0.0341057	0.198422	2.54049
CXCL9	0.0161	0.0935564	2.53877
ENSG00000245522.2	0.252953	1.46577	2.53471
LDHAL6B	0.215483	1.24804	2.53401
RPS4XP17	0.121078	0.701067	2.53362
KRT15	0.734558	4.25162	2.53306
ENSG00000261888.1	0.171532	0.992769	2.53298
SMC2-AS1	0.0064683	0.0374296	2.53272
SEPHS2P1	0.0321263	0.185811	2.53201
USP32P3	0.321646	1.85541	2.52819
ENSG00000245750.3	0.0536839	0.309476	2.52727
RPS15AP11	0.0967015	0.557049	2.52619
CARD9	0.245876	1.4162	2.52603
DSG4	3.39108	19.529	2.5258
LOC101929159	0.0112991	0.0650703	2.5258
FABP1	0.284379	1.63671	2.52491
SLC26A8	0.0296346	0.170118	2.52118
NMRAL2P	0.644802	3.69462	2.5185
GRAMD2	0.0837458	0.479481	2.51739
MYADML2	0.0657078	0.376176	2.51727
SLC44A4	0.538131	3.07959	2.51671
LOC102723640	0.0534598	0.305557	2.51492
ENSG00000259783.1	0.0572784	0.327382	2.51491
MIR22HG	4.22613	24.1453	2.51433
DDIT3	15.5611	88.8315	2.51312
TM4SF4	0.499202	2.84549	2.51098
LINC01168	0.144671	0.824603	2.51093
SLC39A5	0.52678	3.00235	2.51082
SOX15	0.418477	2.38412	2.51024
MFSD7	0.158519	0.903083	2.5102
LINC00675	1.0907	6.21159	2.50971
GPR83	0.0479567	0.272785	2.50796
ACTG1P1	0.048758	0.276655	2.50438
MICALCL	0.755859	4.2881	2.50415
FAM192BP	0.042057	0.238495	2.50354
ARTN	0.100786	0.571305	2.50297
SPIB	0.0401587	0.227514	2.50217
ENSG00000267273.1	0.0498463	0.282161	2.50096
ENSG00000205037.2	0.119972	0.678864	2.50042
ENSG00000263325.1	0.13363	0.756139	2.50041
ENSG00000240707.2	0.148608	0.840171	2.49917
TMEM88	0.149173	0.841698	2.49631
BEX2	0.274516	1.54886	2.49625
MYOM1	0.159152	0.896846	2.49446
IFNE	0.229356	1.29137	2.49324
CYP3A4	0.0365399	0.205482	2.49147
ENSG00000257097.1	0.101072	0.566311	2.48621
METTL21EP	0.0145344	0.0814149	2.48582
TGIF2P1	0.096716	0.541403	2.48488
PI3	8.23807	46.0618	2.48319
HOXC9	0.271265	1.51606	2.48255
IFIT3	6.61884	36.9313	2.48019
TOB2P1	0.286605	1.59706	2.47828
LOC100421031	0.282107	1.57169	2.478
CDHR2	0.102103	0.568069	2.47604
ENSG00000270761.1	0.320111	1.77887	2.47432
ENSG00000236345.1	0.0639121	0.354767	2.47271
ENSG00000261204.1	0.271225	1.50521	2.4724
LINC00176	0.0979937	0.543822	2.47237
FBLN1	0.0234036	0.129785	2.47132
ENSG00000249815.1	0.0610023	0.337583	2.4683
ENSG00000238042.1	0.0464809	0.256294	2.46309
ITGB1BP2	0.17071	0.940341	2.46164
LINC00441	0.0293993	0.161802	2.46038
MUC4	0.0714605	0.393029	2.45942
HOXB2	0.384995	2.11618	2.45855
KIAA0408	0.00560806	0.030761	2.45553
KIF25	0.0372895	0.204396	2.45452
DLG5-AS1	0.0386144	0.211576	2.45396
KCNK4	0.0282667	0.154309	2.44865
LURAP1L-AS1	0.0577317	0.315117	2.44845
ITIH4	0.0662269	0.361184	2.44724
NKPD1	0.036733	0.200199	2.44629
ENSG00000250764.1	0.190559	1.03767	2.44504
CHAC1	4.98849	27.0954	2.44137
ENSG00000273289.1	0.07406	0.402203	2.44116
ANKRD53	0.0434435	0.23585	2.44066
ENSG00000239353.1	0.1476	0.800365	2.43896
KBTBD12	0.0110318	0.0596656	2.43523
PRSS30P	0.0636413	0.344176	2.43511
CRISPLD2	0.109864	0.594041	2.43485
HSPA8P14	0.0172488	0.0932557	2.43469
PDE1A	0.00758753	0.0410214	2.43468
ENSG00000261202.1	0.123635	0.667971	2.4337
ENSG00000272323.1	0.0214719	0.115894	2.43229
HKDC1	3.45976	18.6737	2.43226
LSMEM1	0.787068	4.24527	2.4313
THBS4	0.0129959	0.0700521	2.43037
LOC100421569	0.056286	0.30216	2.42446
UBE2Q2L	0.0676298	0.362711	2.42309
ENSG00000259319.1	0.138797	0.744054	2.42243
CDRT1	0.38072	2.03955	2.42145
SLC7A4	0.0200223	0.107128	2.41966
ENSG00000267193.1	0.044732	0.239329	2.41961
SLCO2B1	1.28652	6.87443	2.41777
KLF14	0.0682127	0.362997	2.41184
LY6D	0.508764	2.70396	2.41
NPC1L1	0.153787	0.816729	2.40892
ENSG00000254548.1	0.343971	1.82662	2.40882
LOC100420831	0.0632416	0.335558	2.40762
NHLH1	0.0455398	0.241402	2.40624
ENSG00000267815.1	12.8865	68.2942	2.40591
SALRNA2	0.0230013	0.121889	2.40578
SMTNL1	0.0773733	0.409999	2.40571
POU2F2	0.150584	0.797712	2.4053
ENSG00000267243.1	0.0141184	0.0747876	2.40522
C8orf46	0.0272971	0.144471	2.40396
FAM183BP	0.0209519	0.110814	2.40298
DNASE2B	0.0427063	0.225857	2.40289
SHISA8	0.0827813	0.437696	2.40255
FGF8	0.165672	0.875387	2.40159
CACNA2D4	0.0324208	0.171249	2.4011
TTBK1	0.0165505	0.0874024	2.4008
LINC00235	0.102117	0.538423	2.39851
ENSG00000259362.2	0.0186094	0.0981094	2.39836
LOC101929457	0.0188817	0.0995449	2.39836
KCCAT198	0.0631331	0.332655	2.39756
TLX2	0.0697675	0.367333	2.39646
CCER2	0.0973731	0.512335	2.39549
ENSG00000227407.1	0.110292	0.579882	2.39443
SEMA3E	0.0140789	0.0739854	2.39371
ATP2A1	0.854625	4.48839	2.39284
ZNF559-ZNF177	0.0355338	0.186441	2.39145
LRRC32	0.130548	0.683792	2.38898
PSORS1C1	0.544408	2.84959	2.38799
ENSG00000234050.1	0.0724263	0.379031	2.38773
S100A3	0.985319	5.15596	2.38758
LOC100420571	0.0353523	0.184966	2.38739
ENSG00000223401.1	0.108567	0.567995	2.38729
ENSG00000270117.1	0.208849	1.09245	2.38703
NRADDP	0.0789675	0.412343	2.38451
LOC100422094	0.0652728	0.340037	2.38114
ENSG00000273084.1	0.0376732	0.19616	2.38042
ENSG00000264968.1	0.0471333	0.245366	2.38011
SAMD9	3.77321	19.6349	2.37956
MUC16	0.0368021	0.191467	2.37924
NMNAT2	0.101681	0.528867	2.37885
RNU12	0.616588	3.2024	2.37678
HNRNPLP1	0.0410674	0.213239	2.37641
CDSN	0.230931	1.19867	2.3759
LINC01630	0.0198248	0.102797	2.37441
IQSEC3	0.0389491	0.201946	2.37431
ENSG00000247213.2	0.019881	0.102997	2.37315
ENSG00000272444.1	0.109532	0.567296	2.37275
ENSG00000273151.1	1.11803	5.78247	2.37073
KCNK7	0.104189	0.538698	2.37027
ENSG00000253190.2	0.0400343	0.206969	2.37011
PTPRM	0.00618931	0.0319824	2.36943
ASNSP3	0.0527835	0.272504	2.36812
VEGFD	0.05086	0.262411	2.36722
CMPK2	1.8719	9.65044	2.36609
RAB40AL	0.0663397	0.34194	2.3658
NXPE4	0.0531115	0.273424	2.36404
TNFSF12	0.058112	0.298966	2.36307
MMRN2	0.204466	1.05128	2.36221
KRT86	0.435803	2.24034	2.36197
MAT1A	0.0096061	0.0493807	2.36192
C5orf60	0.0388265	0.199379	2.3604
GJC2	0.112098	0.574569	2.35772
TNRC6C-AS1	1.22985	6.30344	2.35766
TFF1	1.07838	5.52301	2.35659
COL11A2	0.153061	0.783233	2.35534
TXK	0.130926	0.669956	2.35532
MUC6	0.0118186	0.060406	2.35363
ADAMTS12	0.00899892	0.0459663	2.35275
GOLT1A	0.268699	1.37009	2.3502
PCDHB15	0.045123	0.229512	2.34664
KRT14	0.211393	1.07492	2.34623
SLC16A7	0.00622813	0.031616	2.34379
ENSG00000250041.2	0.231582	1.17497	2.34303
CYP1A1	6.39753	32.4571	2.34295
C7orf71	0.024217	0.122795	2.34216
ENSG00000272070.1	0.0413917	0.209689	2.34084
CCDC62	0.13201	0.667765	2.33869
DOCK10	0.00892334	0.0451031	2.33757
ADAM32	0.0503596	0.25439	2.3367
LOC105369691	0.0742838	0.374711	2.33466
ATOH7	0.0430537	0.21701	2.33355
ACTG1P3	0.175519	0.883458	2.33153
ENSG00000231170.1	0.0540588	0.272096	2.33151
HOXD11	0.0323776	0.162941	2.33128
MEGF11	0.139901	0.704019	2.33121
FALEC	0.123802	0.622552	2.33016
LOC100419643	0.143066	0.718675	2.32865
OR7E47P	0.0234905	0.117878	2.32715
WFDC12	0.0765486	0.383822	2.32599
NPM1P7	0.251311	1.25988	2.32574
B3GALT4	0.422128	2.113	2.32354
ADCY4	0.121121	0.605364	2.32135
ENSG00000259970.1	0.365203	1.82285	2.31943
CLIP1-AS1	0.0528665	0.263823	2.31915
ENSG00000207955.2	0.0290853	0.145097	2.31865
LOC101928266	0.00817841	0.0407919	2.31839
KRT8P14	0.133687	0.665173	2.31487
ENSG00000257452.1	3.07234	15.267	2.313
SMPD3	0.18712	0.92958	2.31262
GJA1P1	0.014128	0.0701494	2.31188
INA	0.0134939	0.0669162	2.31004
ENSG00000230731.2	0.0176918	0.0877249	2.3099
RN7SKP176	0.287882	1.42705	2.30949
GRASP	0.423431	2.09553	2.30712
ENSG00000261552.1	0.306696	1.51774	2.30705
ENSG00000272512.1	0.207208	1.02469	2.30604
LRRC66	0.446172	2.20432	2.30466
NPIPB11	0.560645	2.76544	2.30235
TMTC1	0.0178624	0.0880096	2.30073
GOLGA8O	0.00859113	0.0423082	2.30002
ENSG00000205266.5	0.0359578	0.176971	2.29914
LRRIQ4	0.0379002	0.186335	2.29762
C3orf35	0.405379	1.9928	2.29745
ENSG00000258168.1	1.02535	5.03602	2.29616
LINC01819	0.589045	2.89241	2.29582
ENSG00000261342.1	0.243912	1.19744	2.29552
SNORD3A	27.0267	132.658	2.29525
LOC100419622	0.250923	1.23138	2.29497
RBP2	0.102181	0.500881	2.29334
COL21A1	0.0459623	0.225278	2.29318
ENSG00000259799.1	0.0890028	0.436141	2.29287
AXL	0.122563	0.600534	2.29272
CEACAM1	5.47819	26.8215	2.29162
EPHB1	0.0266022	0.130079	2.28977
SMIM2-AS1	0.117066	0.572401	2.28971
ADGRF1	4.01147	19.6124	2.28957
ENSG00000224649.1	0.359612	1.75612	2.28788
ENSG00000265282.1	0.105834	0.516394	2.28667
ENSG00000273106.1	0.0544184	0.265519	2.28665
ENSG00000231951.1	0.0789016	0.384956	2.28657
CCDC144A	0.0190595	0.0929463	2.28589
SEPT14P20	0.0179815	0.0876594	2.2854
UNC13A	0.0575527	0.280532	2.28521
ENSG00000273456.1	0.28967	1.41172	2.28498
RENBP	0.0240734	0.11728	2.28445
KCNV2	0.117015	0.569246	2.28236
GGT1	0.371938	1.80734	2.28074
SMIM6	1.11379	5.41064	2.28032
RPL21P110	0.173867	0.843928	2.27914
PTGES3L	0.120568	0.585212	2.27912
MYH3	0.533791	2.5896	2.27839
LOC101927009	0.0168288	0.0816033	2.2777
AKNAD1	0.0249767	0.121081	2.27731
CABP4	0.0105122	0.0508805	2.27505
GPD1	0.174699	0.845116	2.27428
ENSG00000236643.1	0.149147	0.72039	2.27204
ENSG00000228318.1	6.14624	29.6791	2.27167
IL1A	0.0201556	0.0972201	2.27008
LOC100420587	0.0180555	0.0870096	2.26873
GPR1	0.0171349	0.0825638	2.26857
LEXM	0.0376094	0.181106	2.26767
MUC12	0.0722069	0.347621	2.26731
BNIPL	0.109031	0.524799	2.26703
AQP3	19.0268	91.3923	2.26404
ENSG00000233030.2	0.0424194	0.203574	2.26276
SCN11A	0.00712313	0.0341784	2.2625
TAC3	0.133271	0.639025	2.26151
LOC105372476	0.104763	0.501991	2.26053
ENSG00000267871.1	0.108596	0.520357	2.26053
CFB	0.198849	0.952467	2.26
NIM1K	0.0217652	0.104231	2.25968
BEST4	0.0507214	0.24285	2.2594
FLRT3	0.0911559	0.436155	2.25843
TMEM130	0.0142248	0.0679838	2.25679
ENSG00000259006.1	1.19509	5.70822	2.25592
BST1	0.0313947	0.149951	2.2559
DYRK1B	0.657837	3.1382	2.25413
PRDM8	0.547141	2.60875	2.25337
BTBD19	0.220145	1.04904	2.25255
ENSG00000224460.1	0.117832	0.561222	2.25185
PCDHB18P	0.0221533	0.105462	2.25114
LOC441904	0.113026	0.537596	2.24987
LINC00943	0.0309243	0.14692	2.24822
PEG3	0.0052288	0.0247849	2.24491
FAM106B	0.0633015	0.300022	2.24476
GUCY1A2	0.00426462	0.0201624	2.24118
ENSG00000262681.2	0.0372782	0.176075	2.23979
GFRA3	0.0301356	0.142301	2.2394
KLHL30	0.148123	0.698963	2.23843
ENSG00000260886.1	0.0894694	0.422026	2.23787
ENSG00000167355.3	0.0209728	0.0989102	2.2376
ENSG00000229563.2	0.383535	1.80874	2.23755
UNC93A	0.161722	0.761054	2.23449
LOC158781	0.0874417	0.411491	2.23447
FCGBP	0.183592	0.863794	2.23418
C10orf99	0.0976082	0.458972	2.23333
ENSG00000260176.1	0.136683	0.641914	2.23154
MYH14	8.8315	41.4087	2.2292
ENSG00000263893.2	0.171349	0.802683	2.22789
ENSG00000272347.1	0.0572965	0.268341	2.22755
LRRC37A3	0.552638	2.58712	2.22694
NANOGP7	0.0515793	0.241199	2.22536
ENSG00000233912.1	0.0824448	0.385349	2.22467
HS3ST1	6.60122	30.854	2.22465
PLIN1	0.203704	0.951693	2.22402
SMIM5	0.218518	1.01967	2.22228
BTK	0.0220561	0.102709	2.21931
DDX58	3.55633	16.5605	2.21928
MS4A7	0.0117687	0.0547693	2.21841
TSPOAP1	0.0411183	0.19135	2.21837
CLDN9	0.0683631	0.31793	2.21742
CTD-2201I18.1	0.0210646	0.097912	2.21667
NUDCP1	0.0712564	0.330897	2.21529
CEACAM8	0.497294	2.30673	2.21368
PDE10A	0.0109113	0.0505699	2.21245
TTC36	0.0402011	0.186047	2.21036
ENSG00000232536.1	0.373916	1.72901	2.20916
ENSG00000272043.1	0.263156	1.21665	2.20893
ENSG00000267078.1	0.0635086	0.293284	2.20728
CYP27A1	0.0246226	0.113617	2.20612
PRRT2	0.0779257	0.359454	2.20563
CPEB2	1.42052	6.54836	2.20471
CEMIP	4.54996	20.9452	2.2027
BEST1	0.789588	3.6334	2.20215
SMIM2	0.114444	0.526216	2.20101
IMPDH1P10	2.78022	12.7595	2.1983
PTPRN2	0.0353907	0.162416	2.19825
ENSG00000273301.1	0.0091842	0.0420859	2.19611
ENSG00000232633.3	0.0225523	0.103262	2.19496
SLC6A7	0.0234845	0.107513	2.19473
TAT-AS1	0.096428	0.440919	2.19299
ENSG00000235790.3	0.185919	0.849378	2.19173
DSCR9	0.224817	1.027	2.19162
ENSG00000259438.1	0.333762	1.5218	2.18889
MYO15B	0.539427	2.45899	2.18856
CD72	0.139722	0.636862	2.18842
LOC101929679	0.104483	0.476063	2.18788
DDX60L	1.62903	7.41467	2.18637
EXD1	0.0179534	0.0816876	2.18586
DDX11L5	0.0334761	0.1523	2.18572
ACHE	2.46673	11.2094	2.18403
SH2D1B	0.0817351	0.371048	2.18258
PADI1	1.03702	4.70587	2.18201
AVIL	1.0416	4.72369	2.18112
ENSG00000231393.1	0.0696496	0.315477	2.17935
HRASLS5	0.0298027	0.134966	2.17908
AGGF1P2	0.0951781	0.430938	2.17878
LCK	0.233252	1.0559	2.17851
CD1D	0.0183193	0.0827649	2.17565
DLGAP1-AS2	4.26816	19.2387	2.17232
CATSPERG	0.0396404	0.178592	2.17163
ENSG00000273001.1	0.182762	0.823099	2.1711
LOC100289350	0.0327108	0.147169	2.16963
SCNN1B	0.0182397	0.0820456	2.16935
ENSG00000248161.1	0.0695719	0.312863	2.16895
LOC101929613	0.107656	0.483898	2.16828
SLC34A2	0.0211714	0.0950724	2.16691
LINC01204	0.330367	1.48135	2.16477
HECW2	0.0587791	0.263481	2.16432
GNAT3	0.0384796	0.172348	2.16316
ENSG00000228037.1	0.261342	1.1704	2.16299
ENSG00000268496.1	0.13946	0.624477	2.16279
LGI4	0.115821	0.518566	2.16263
OLA1P1	0.0269571	0.120508	2.16039
RPS2P49	0.0646483	0.288683	2.1588
SNHG12	19.1245	85.3649	2.15822
LOC100131859	0.203076	0.906215	2.15783
CD68	3.40693	15.1967	2.15722
OLFML3	0.114462	0.510425	2.15683
LOC100996583	0.251404	1.11922	2.15441
CCRL2	0.14073	0.626345	2.15403
SAMD14	0.0356111	0.158474	2.15385
TIAM1	0.0094943	0.0422413	2.15352
LDHAP2	0.0912642	0.405369	2.15112
KIAA1614	0.126231	0.560544	2.15076
TSSK1A	0.0789621	0.349856	2.14753
ENSG00000267011.1	0.125935	0.557116	2.14529
DSCAML1	0.0239722	0.105991	2.1445
FLJ42627	1.26409	5.58141	2.14253
FABP4	0.107383	0.473692	2.14118
LOC102724908	0.231689	1.02106	2.13981
MGAT5B	0.0102428	0.0451106	2.13886
SESN2	8.69675	38.2171	2.13567
MATN1-AS1	0.451576	1.98386	2.13527
LOC91450	0.0935832	0.410998	2.13481
PIGR	0.0998924	0.4385	2.13413
TPM3P7	0.0339805	0.148988	2.13241
TBX15	0.0341106	0.149545	2.13228
ENSG00000257023.1	0.0653215	0.286275	2.13177
ENO3	1.24306	5.44608	2.13132
HSPA2	0.177803	0.778407	2.13025
GPA33	8.39937	36.7575	2.12969
HTR2A	0.00873223	0.0381882	2.1287
ENSG00000238120.1	0.07956	0.347634	2.12746
LINC01589	0.0759563	0.331888	2.12745
SNX29P2	0.0299816	0.130821	2.12545
ENSG00000272969.1	0.122161	0.532886	2.12504
LOC101927851	0.0891333	0.388779	2.12491
FAM20A	0.0267445	0.11653	2.12338
ENSG00000267093.1	0.185889	0.809939	2.12337
AMOTL1	0.00989917	0.0430964	2.12219
LRRC17	0.0660826	0.28764	2.12192
MEI1	0.0118053	0.0513786	2.12173
C1orf162	0.386774	1.68278	2.12128
C17orf50	0.04419	0.192262	2.12128
LOC283710	0.0447328	0.194588	2.12102
SLC7A11	4.96958	21.5819	2.11863
ENSG00000254812.1	0.213962	0.928299	2.11723
CCBE1	0.0069647	0.0302065	2.11672
ENSG00000267372.1	0.175987	0.762304	2.11489
ENSG00000266998.1	0.0207148	0.0897214	2.11479
TSPAN1	1.41524	6.12278	2.11314
MIR6838	1.2365	5.34835	2.11283
ARMS2	0.0833654	0.3604	2.11208
ENSG00000255933.1	0.189759	0.819824	2.11115
DGCR9	0.097133	0.419046	2.10908
ENSG00000227218.3	0.617045	2.66085	2.10844
LINC00880	0.199029	0.858119	2.1082
LOC100507283	0.140519	0.60553	2.10744
LIPH	8.01003	34.4818	2.10596
PIFO	0.0767725	0.329751	2.10272
ENSG00000225393.1	0.125353	0.538134	2.10197
ENSG00000270638.1	0.0783775	0.336363	2.10151
MX1	20.3309	87.2205	2.10099
ENSG00000273108.1	0.317517	1.36155	2.10035
RNU4ATAC	0.813174	3.48449	2.09931
ENSG00000238058.1	0.321487	1.37717	2.09888
LOC100286922	0.61547	2.63464	2.09785
GALNT8	0.207103	0.885277	2.09578
IMPA1P1	0.0554135	0.236697	2.09473
ENSG00000224397.1	0.0360779	0.153967	2.09343
ZNF513	0.938776	4.00584	2.09325
ENSG00000260328.1	0.607267	2.59046	2.09281
SCN3A	0.0626997	0.267396	2.09245
ENSG00000230005.2	0.0265852	0.113371	2.09235
COL7A1	0.409165	1.74465	2.09218
ACTBL2	0.0651162	0.277444	2.09111
ENTPD8	0.13436	0.572215	2.09046
ENSG00000251141.1	0.0505935	0.215422	2.09014
LGALS4	14.8825	63.3549	2.08984
HMCN1	0.00967669	0.0411464	2.08818
HCST	0.0916452	0.38904	2.08579
KY	0.0104139	0.044169	2.08452
DOK3	0.636529	2.69582	2.08243
ENSG00000256982.1	0.167857	0.710462	2.08152
KRT6B	0.0195019	0.0825367	2.08142
GRK6P1	0.0372956	0.157724	2.08033
KHSRPP1	0.216372	0.91399	2.07866
ENSG00000205500.4	0.022322	0.0941261	2.07613
OGFOD1P1	0.0224505	0.0946467	2.0758
ENSG00000271983.1	0.138902	0.58526	2.07501
ENSG00000230912.1	0.16631	0.700212	2.07391
HOXC-AS2	0.247315	1.03965	2.07167
MUC5B	0.00649607	0.0272609	2.06919
ENSG00000228313.3	0.180092	0.755454	2.06861
CXXC4	0.008031	0.0336728	2.06793
ALPPL2	56.8319	238.23	2.06758
AKR1B1	0.0869368	0.364409	2.06752
ENSG00000250072.1	0.0737848	0.309042	2.06641
PP14571	0.0514764	0.21555	2.06604
NLRC4	0.148756	0.622547	2.06523
FAM180B	0.0324189	0.135671	2.0652
IFI16	0.116716	0.488305	2.06478
NXNL2	0.0552533	0.231031	2.06395
C3	0.0656767	0.274489	2.06329
ENSG00000241180.1	0.648801	2.71002	2.06246
SERPINI1	0.0233605	0.0975123	2.06151
C6orf99	0.575243	2.3981	2.05965
GPT	0.313569	1.30573	2.058
ENSG00000260236.1	0.607752	2.52884	2.05692
CD163	0.0113051	0.0470372	2.05683
LINC01842	0.331585	1.37957	2.05677
FOXD3	0.0458108	0.190548	2.0564
CSPG4P13	0.0214031	0.0890094	2.05614
KRT18P63	0.20747	0.862751	2.05604
LOC102723769	0.0811152	0.337051	2.05492
RASGRP3	0.155688	0.64622	2.05337
QRICH2	0.608049	2.52279	2.05276
LAT	0.391554	1.6232	2.05156
ENSG00000272248.1	0.211894	0.87792	2.05075
LINC00649	0.0577883	0.239326	2.05013
LINC00944	0.11296	0.467787	2.05004
CDKN2B	3.0266	12.5333	2.04999
GPR179	0.0230446	0.0953186	2.04833
CD163L1	0.0223034	0.0921813	2.04721
MC1R	0.997894	4.11398	2.04358
CENPCP1	0.0217852	0.0897794	2.04304
OAS1	18.597	76.6007	2.04229
TRPC7	0.0275883	0.113622	2.04211
ENSG00000272663.1	0.0981957	0.404175	2.04125
ENSG00000229732.1	0.881602	3.62772	2.04086
ENSG00000244953.1	0.0232003	0.0953977	2.03981
SCX	0.548983	2.25682	2.03946
UCP3	0.240525	0.988558	2.03914
TMEM269	0.0722813	0.296955	2.03855
AQP6	0.0756957	0.310386	2.03578
FOXD4	1.08785	4.45836	2.03503
PIWIL2	0.033344	0.136646	2.03495
TMEM132B	0.0124613	0.0509766	2.03238
RCSD1	0.00583967	0.0238683	2.03113
LINC01588	0.50453	2.06101	2.03034
ENSG00000250765.1	0.176429	0.720151	2.02921
LOC100421108	0.0434882	0.1775	2.02912
RPL12P14	0.0761547	0.310739	2.0287
CD52	0.115533	0.471117	2.02778
PRH2	0.036112	0.14722	2.02742
GDPD3	0.991569	4.03947	2.02638
HSD3BP4	0.0078491	0.0319691	2.02608
CEND1	0.106888	0.435216	2.02563
RN7SKP271	0.205023	0.834735	2.02553
RPL10P2	0.109585	0.446108	2.02534
AHRR	2.44872	9.96229	2.02445
FBLL1	0.463831	1.8863	2.02389
LOC100420896	0.0363321	0.147697	2.02332
NEUROG2	0.0508226	0.206378	2.02175
SOGA3	0.0197476	0.0801014	2.02015
CACNA1C	0.0072002	0.0291716	2.01845
CHRNB2	0.0908528	0.368054	2.01831
LOC100421490	0.124475	0.503921	2.01734
ENSG00000260919.1	0.188266	0.762005	2.01703
LY6G6D	0.142886	0.577302	2.01446
MAPK10	0.107049	0.432439	2.01422
PLEKHG4B	0.0101072	0.040822	2.01397
CYP2F1	0.0315887	0.127432	2.01224
ENSG00000247011.2	0.0231357	0.0931863	2.01
HIST1H4J	0.15584	0.626912	2.0082
TNFRSF11B	0.0403173	0.162173	2.00806
CALCR	0.0178638	0.0717978	2.0069
LOC286297	0.0267542	0.107475	2.00616
ENSG00000272008.1	0.0876558	0.352079	2.00598
GPRC5D	1.31412	5.27815	2.00594
HELZ2	5.86937	23.569	2.00562
ENSG00000272646.1	0.19139	0.768227	2.00502
CDHR5	0.4393	1.76276	2.00455
CICP9	0.0257589	0.103332	2.00415
LINC00412	0.0958533	0.384445	2.00388
ZNF385C	0.253716	1.0172	2.00331
ARF1P2	0.0520273	0.208582	2.00327
ASPDH	0.129735	0.51981	2.00242
ACSM6	0.0254518	0.10197	2.0023
CYP4F3	0.529081	2.11873	2.00164
ENSG00000260895.1	0.0748237	0.299411	2.00056
ENSG00000261374.1	0.325725	1.30324	2.00037
ENSG00000259606.2	0.325232	1.30056	1.99959
LOC100126822	0.0501648	0.200592	1.99951
TMPRSS4	1.87995	7.50535	1.99722
ENSG00000273328.1	0.0263992	0.105342	1.99652
ENSG00000258099.1	0.189426	0.755611	1.99601
MIR6795	1.0183	4.05996	1.99531
CAPN8	0.596369	2.37734	1.99507
SLFN5	1.95226	7.78185	1.99497
SH3PXD2A-AS1	0.343549	1.3693	1.99485
ENSG00000243888.1	0.114472	0.456009	1.99407
CORIN	0.029732	0.118423	1.99386
ABHD11-AS1	0.683323	2.72105	1.99352
RAET1L	1.96833	7.83745	1.99341
SLC2A3P4	0.0543835	0.216456	1.99284
PPP1R27	0.241535	0.960773	1.99196
TCF24	0.02897	0.11518	1.99126
CCDC144B	0.0767694	0.304523	1.98795
TSC22D3	2.63655	10.4546	1.98741
ENSG00000223829.1	0.0462777	0.183241	1.98535
S100P	54.4341	215.488	1.98502
PPM1E	0.0389647	0.154232	1.98486
RASGRF1	0.0159123	0.0629754	1.98464
LOC100420848	0.0394116	0.155915	1.98407
GPR37L1	0.126884	0.501894	1.98387
PSORS1C2	0.340021	1.34478	1.98367
ENSG00000232710.1	0.368144	1.45585	1.98352
FTH1P16	0.15036	0.594478	1.9832
ENSG00000267302.1	0.239139	0.944787	1.98214
SLC7A11-AS1	0.46626	1.84066	1.98102
LOC441178	0.0402815	0.15895	1.98038
FLJ32255	0.19621	0.774016	1.97997
FOSL1P1	0.05312	0.209403	1.97896
IFITM1	4.58314	18.0442	1.97713
LOC100289495	0.177029	0.696956	1.97708
OR52N2	0.0839795	0.330534	1.97669
LOC728519	0.0842157	0.33138	1.97632
MMP8	0.0138541	0.0544592	1.97486
GGT8P	0.0596533	0.234226	1.97323
MAP2K4P1	0.0279545	0.10963	1.97149
SLC5A1	0.0171862	0.0673414	1.97024
LOC101929719	0.115408	0.452173	1.97013
PTCH2	0.159003	0.622923	1.97
TERC	1.18646	4.6438	1.96864
FAM90A1	0.0232196	0.0908692	1.96845
LDLRAD1	0.0777456	0.304207	1.96822
NLGN3	0.215836	0.844426	1.96804
CCDC17	0.494776	1.93515	1.9676
ENSG00000251584.1	0.91605	3.58269	1.96755
C11orf96	0.245368	0.958989	1.96657
PKHD1	0.00381334	0.0148923	1.96543
LILRB3	0.040562	0.158399	1.96537
APOL4	0.0191559	0.0748062	1.96537
ZNF192P1	0.174709	0.681849	1.9645
FCER1A	0.0590169	0.230079	1.96293
ENSG00000251095.2	1.23492	4.81219	1.96228
CYP2D7	0.627345	2.44288	1.96125
CREB3L1	0.188986	0.734615	1.95871
SHISA7	0.0193101	0.0749946	1.95743
LOC100499489	0.142833	0.554446	1.95672
GUCA1B	0.514412	1.99625	1.9563
FAM129A	2.50502	9.71522	1.95543
CCDC30	0.0989365	0.383702	1.95541
ENSG00000263400.2	0.0480318	0.186106	1.95407
MIR6887	4.41026	17.0792	1.9533
PLA2G4E	0.0641896	0.248268	1.95149
ZNF880	0.0304838	0.117685	1.94882
GJA5	1.58361	6.11301	1.94867
RPL29P11	0.107164	0.413657	1.94861
C6orf222	1.35992	5.24715	1.94801
ILDR1	0.0527192	0.203332	1.94744
LNX1-AS2	0.0241306	0.0930554	1.94722
KCNG2	0.0494793	0.190541	1.9452
LOH12CR2	0.128468	0.494566	1.94475
ENSG00000262155.1	0.0789878	0.303594	1.94244
OTOP2	0.0732866	0.281502	1.94152
LGALS9	0.619613	2.37989	1.94146
PPEF1	0.0482298	0.185219	1.94123
KRT71	0.0762769	0.292906	1.94112
GAB3	0.0236894	0.0909126	1.94024
MIR6859-1	0.855762	3.28266	1.93958
HIPK1-AS1	0.0533562	0.204482	1.93825
SDSL	1.45054	5.55783	1.93793
CCDC96	0.243383	0.931819	1.93682
LINC00346	0.572239	2.19086	1.93681
ZNF554	1.42896	5.46985	1.93653
LOC101928295	0.0799709	0.305928	1.93564
ENSG00000260498.1	0.118316	0.452451	1.93512
HSD17B3	0.109985	0.420361	1.93432
ATP5G1P2	0.217723	0.831932	1.93397
HSH2D	4.26078	16.2788	1.93381
ENSG00000270028.1	0.158911	0.607102	1.93372
HPD	0.0789836	0.301674	1.93337
ADAMTS7P3	0.037211	0.142123	1.93334
LOC441666	0.0153159	0.0584877	1.9331
HSPB9	0.223103	0.850876	1.93124
ENSG00000267067.1	0.0723173	0.275644	1.93039
RPL26P6	0.267261	1.01831	1.92985
POU5F1	1.17824	4.48783	1.92938
ENSG00000226363.3	0.0713572	0.271756	1.92918
ENSG00000231713.2	0.247189	0.939294	1.92596
ENSG00000272864.1	0.0841077	0.319492	1.92547
ENSG00000227589.1	0.0735799	0.279367	1.92478
PTPRB	3.37707	12.8197	1.92451
LOC100131496	0.0694709	0.263648	1.92413
LINC00886	0.273561	1.03772	1.92349
ENSG00000259036.1	0.192136	0.728292	1.92239
HIST1H2AK	0.675337	2.55866	1.92171
RPL34P4	0.230786	0.874287	1.92155
GPAT2P2	0.1161	0.439634	1.92093
LINC00847	0.452806	1.71393	1.92034
VIM-AS1	0.0743869	0.281356	1.91928
CELF5	0.0306217	0.115796	1.91896
ENSG00000224063.1	0.061902	0.234027	1.91862
HRASLS2	1.66506	6.29074	1.91766
ZDHHC11	1.35072	5.09715	1.91596
TAL2	0.216508	0.816677	1.91535
CFAP70	0.225767	0.851302	1.91484
TSLP	0.151511	0.570797	1.91356
ENSG00000266897.1	0.295344	1.11193	1.9126
EDN3	0.189996	0.714986	1.91194
ENSG00000273230.1	1.05136	3.95272	1.91059
MXRA8	0.364131	1.36843	1.90999
ENSG00000266844.1	0.127616	0.479436	1.90952
GALR2	0.412161	1.54774	1.90888
PALM3	0.0565223	0.212207	1.90858
CYP51A1P2	0.029136	0.109289	1.90727
KCCAT333	0.170686	0.640127	1.90701
ENSG00000267834.1	0.211935	0.793972	1.90547
SLC34A3	0.100745	0.37736	1.90524
ENSG00000272848.1	0.0908	0.340101	1.9052
FLJ46906	0.785973	2.94273	1.9046
KLF8	0.00876197	0.0328024	1.90447
MEFV	0.0221014	0.0826415	1.90273
PGAM1P8	0.213705	0.799009	1.90259
ENSG00000182021.5	0.0226794	0.0847941	1.90258
PRDM6	0.026102	0.0975735	1.90233
ENSG00000272226.1	0.105389	0.393944	1.90226
ENSG00000236423.1	0.12902	0.481784	1.90079
CCDC144CP	0.075519	0.281964	1.9006
ENSG00000250075.1	0.0207877	0.0775247	1.89892
RAPGEF3	0.273614	1.02037	1.89888
ENSG00000230615.2	0.0186539	0.0695177	1.89791
YWHAZP6	0.0259251	0.096598	1.89764
RTP4	1.85075	6.89563	1.89757
C2orf54	0.167493	0.624032	1.89752
ZNF117	1.04591	3.89444	1.89665
ENSG00000273320.1	0.207358	0.771845	1.89618
ENSG00000260633.1	0.0293995	0.10921	1.89324
SEC14L5	0.0146506	0.0544154	1.89305
VEGFA	8.21671	30.5091	1.89261
ENSG00000271855.1	0.300637	1.116	1.89224
KLF6	22.6259	83.875	1.89027
DNAH12	0.0641277	0.237594	1.88948
FAM186A	0.0330525	0.122454	1.88941
TMEM169	0.0365813	0.135354	1.88756
ENSG00000272375.1	0.340012	1.25656	1.88583
LRRC37A11P	0.241697	0.892566	1.88476
ENSG00000272148.1	0.285681	1.0549	1.88463
TMEM105	0.026824	0.0989164	1.88269
WFDC21P	3.96483	14.6203	1.88264
IGSF5	0.323272	1.18951	1.87955
SPRED3	0.222443	0.818167	1.87896
RPL7AP60	0.0677028	0.24899	1.8788
ENSG00000255741.1	0.102404	0.376259	1.87745
ENSG00000246350.1	0.0247491	0.0909339	1.87744
ERV3-1-ZNF117	1.01267	3.72067	1.8774
ENSG00000273004.1	0.266251	0.978091	1.87718
HOXD9	0.0503391	0.18479	1.87614
LOC102725022	0.0673012	0.246961	1.87558
SNORA14B	0.950671	3.48808	1.87542
AS-PTPRE	0.0480294	0.176126	1.87462
ENSG00000272554.1	0.085498	0.313506	1.87453
ECM1	0.612905	2.24692	1.87422
ENSG00000271614.1	0.308371	1.12936	1.87277
ENSG00000266304.1	0.348276	1.27413	1.87121
ENSG00000229388.1	0.13331	0.487292	1.87
AATBC	0.280874	1.02586	1.86884
CD80	0.0172364	0.0629444	1.86862
ENSG00000261040.2	3.75737	13.7193	1.86841
ENSG00000273483.1	0.197834	0.722097	1.8679
SLC24A3	0.020084	0.0732662	1.8671
VTRNA1-2	3.39345	12.3713	1.86617
CHD2	21.5551	78.5593	1.86576
ENSG00000258811.1	0.0503936	0.183653	1.86567
LOC100996419	0.643288	2.34421	1.86557
CT62	0.208595	0.759824	1.86496
TCP11L2	1.37572	5.01066	1.86482
DNAH3	0.0588895	0.214116	1.86231
ENSG00000234832.1	0.116665	0.423687	1.86062
FOXE3	0.0638342	0.231769	1.86029
ENSG00000269901.1	0.355856	1.2917	1.85991
UNC79	0.0226652	0.082264	1.85978
LOC283887	0.0820002	0.297551	1.85944
ENSG00000225969.1	0.660744	2.39741	1.85931
ENSG00000272836.1	0.637121	2.30855	1.85735
GPR156	0.0334597	0.121163	1.85645
GNRHR	0.00981753	0.0355411	1.85606
RPL7AP63	0.14516	0.525354	1.85565
ATP5C1P1	0.278423	1.00758	1.85555
DHX9P1	0.0180459	0.0652974	1.85536
SNCG	0.0548151	0.198003	1.85288
HOXA2	0.635652	2.29279	1.8508
ZNF616	1.05003	3.78728	1.85073
HNRNPA1P14	0.0482455	0.173766	1.84868
ENSG00000272707.1	0.358048	1.28811	1.84703
ATP4A	0.0158639	0.0570172	1.84565
SNORD15A	1.10746	3.97037	1.84201
ENSG00000231826.1	1.17193	4.20091	1.84182
GPER1	0.133725	0.479072	1.84097
SLC46A2	0.0695959	0.249328	1.84097
CCL26	2.60382	9.32647	1.8407
HOXC8	0.0285583	0.102284	1.8406
CHST5	0.0451073	0.161454	1.83969
ENSG00000268366.1	0.127471	0.45607	1.83909
MIR22	2.47224	8.8441	1.8389
DIO3OS	0.342069	1.22344	1.83858
ATP2B1-AS1	0.373584	1.33481	1.83713
ENSG00000255811.1	5.07776	18.1377	1.83673
ENSG00000234432.3	0.139875	0.499465	1.83625
HAL	0.0673606	0.24041	1.83552
SMCR5	0.0604836	0.215832	1.83529
LOC100420515	0.060841	0.217003	1.8346
KRT9	0.257626	0.918725	1.83435
SPRNP1	0.096787	0.344755	1.83268
ENSG00000272234.1	0.117385	0.41803	1.83236
PNPT1P1	0.0267723	0.0952737	1.83134
GPRASP1	0.110767	0.394179	1.83133
ENSG00000257499.2	0.0430596	0.153211	1.83111
FGF5	0.0223847	0.0796444	1.83106
STX11	0.10747	0.382239	1.83054
GLTSCR2-AS1	0.643226	2.28438	1.8284
LINC00202-1	0.0381722	0.13521	1.82461
SPATC1	0.0752621	0.266482	1.82404
C11orf70	0.0261699	0.0926077	1.82323
PYY2	0.0867676	0.306981	1.82292
ENSG00000228708.1	0.124103	0.43899	1.82265
ENSG00000251417.1	0.196055	0.6932	1.82201
ENSG00000258345.1	0.375772	1.32844	1.8218
C1QTNF1-AS1	0.131685	0.465399	1.82138
ENSG00000224969.1	0.270079	0.95393	1.8205
KLF2	2.53915	8.96672	1.82024
CYP2B6	0.168797	0.594626	1.81669
ADPRHL1	0.902055	3.17564	1.81576
L1CAM	0.0482907	0.169981	1.81556
ENSG00000237291.2	0.115947	0.407949	1.81492
ENKUR	0.0472684	0.166268	1.81456
RPS26P47	0.119253	0.419343	1.81411
SNORD99	19.7996	69.5909	1.81343
SNORD95	1.60137	5.62666	1.81297
CPM	0.22059	0.774905	1.81265
ZNF444P1	0.235139	0.825947	1.81253
DDAH2	2.14678	7.53787	1.81198
NAPSA	0.124653	0.437639	1.81182
AS3MT	0.0945069	0.331721	1.81148
TMEM86B	0.921554	3.23359	1.81099
HSD11B1L	0.59772	2.09628	1.81029
SPINK1	0.860381	3.01638	1.80977
ITGA2B	0.151658	0.530985	1.80785
DNASE1L2	0.785737	2.75082	1.80774
ENSG00000260777.1	0.0378931	0.132569	1.80673
CFAP43	0.161975	0.566589	1.80654
LOC389473	0.0597129	0.208787	1.80592
GJB4	3.28392	11.4731	1.80477
KIAA1217	1.76442	6.16058	1.80387
FAM27E3	0.410647	1.43349	1.80356
HADHAP1	0.0249099	0.0868161	1.80124
KRT18P31	0.0760144	0.264834	1.80074
PDIA2	0.154026	0.536247	1.79973
CHCHD2P6	0.0876944	0.305243	1.7994
ENSG00000273113.1	0.16857	0.586661	1.79918
RMRP	154.117	536.311	1.79904
MAGI2	0.0298975	0.104037	1.799
KLF4	16.9978	59.1388	1.79876
CLEC3B	0.0862879	0.300058	1.79801
USP32P2	0.0316322	0.109981	1.79779
TGFB2-OT1	0.202061	0.701273	1.79519
FLJ31356	0.0485388	0.168428	1.79492
GLP2R	0.0155541	0.0539709	1.79489
SLC6A4	0.0997777	0.346126	1.79451
ENSG00000239775.1	1.07939	3.73835	1.79219
SLC12A5	0.00900053	0.031159	1.79157
SERPINE2	63.8976	221.195	1.79149
ENSG00000272953.1	0.293112	1.01446	1.79118
RN7SL4P	0.552825	1.91286	1.79084
UNC13D	0.592557	2.04987	1.79051
ZNF543	0.180713	0.62495	1.79004
CBLN3	0.129571	0.448039	1.78988
CFAP61	0.011856	0.0409849	1.78948
TCHH	0.134923	0.466394	1.78941
CHST6	0.0932634	0.322329	1.78915
WWC2-AS2	0.190008	0.655865	1.78734
LDLRAD4	0.158701	0.547721	1.78713
GJB1	0.0576493	0.19894	1.78696
ENSG00000243004.1	0.19925	0.687141	1.78603
TMEM221	0.107594	0.37095	1.78563
ENSG00000230699.2	0.850184	2.93115	1.78562
KRT13	1.23939	4.27119	1.78501
TCTE1	0.0828691	0.28552	1.78469
LAG3	0.0894403	0.308087	1.78434
PLA2G4E-AS1	0.0422105	0.145361	1.78397
ENSG00000258450.1	0.145307	0.500379	1.78392
ENSG00000270074.1	0.272143	0.936544	1.78298
FAM209B	0.193263	0.664511	1.78172
GPR75	1.74291	5.98619	1.78014
GPR52	0.0383557	0.131734	1.78011
SLC25A18	0.214373	0.736093	1.77976
AGER	0.822717	2.82445	1.7795
LOC101927692	0.0562396	0.193043	1.77926
KRT3	0.0873807	0.299719	1.77822
ALOXE3	0.628106	2.1533	1.77747
PCOLCE-AS1	0.0354558	0.121544	1.77739
PCMTD1P3	0.118366	0.405759	1.77736
PSMD10P2	0.402144	1.37801	1.7768
ENSG00000272814.1	0.289195	0.990851	1.77662
LOXL4	0.187509	0.642289	1.77627
COL5A2	0.0731537	0.250523	1.77594
KBTBD11-OT1	0.284277	0.97338	1.77571
ENSG00000253764.1	0.0712533	0.243914	1.77535
LOC645752	0.0950288	0.325085	1.77438
CYP2E1	0.0557914	0.190787	1.77385
ENSG00000241886.1	0.124819	0.42668	1.77332
MIP	0.12396	0.423656	1.77302
ENSG00000273237.1	0.576897	1.97031	1.77204
TUFT1	2.55381	8.72031	1.77173
MEG3	0.00740387	0.0252775	1.7715
KIRREL3	0.0792142	0.270397	1.77125
CLEC2D	0.169608	0.578528	1.77018
LINC00622	0.0733892	0.250297	1.77
TPRG1-AS1	0.0990178	0.337686	1.76992
ULBP1	0.718945	2.45132	1.7696
TM4SF1	38.6744	131.782	1.7687
EPO	0.053251	0.181446	1.76866
PRAF2	0.948377	3.22995	1.76798
ST6GALNAC1	0.549967	1.87242	1.76749
MVP	13.9476	47.4853	1.76746
ENSG00000206028.1	0.0302959	0.103031	1.76589
PRSS27	0.243134	0.826807	1.7658
FAM3D-AS1	4.24264	14.4258	1.76562
FABP5P9	0.275605	0.937002	1.76545
ANKRD31	0.169868	0.577456	1.7653
ENSG00000269038.1	0.356619	1.21109	1.76385
ENSG00000227740.1	0.431966	1.46685	1.76373
ENSG00000236318.1	0.16059	0.545179	1.76335
GPR132	0.11052	0.374862	1.76205
ENSG00000234482.1	1.86227	6.31562	1.76186
A1BG	0.0525345	0.177939	1.76005
PSPN	0.492656	1.6681	1.75955
STAR	0.0336975	0.114086	1.75941
CCDC114	0.0423997	0.143514	1.75906
SLC5A9	0.0377723	0.127767	1.75812
PYCARD-AS1	0.112042	0.378976	1.75807
ZNF585A	0.0179956	0.0608676	1.75803
ENSG00000230102.3	0.0149472	0.0505559	1.758
GP6	0.0504846	0.170721	1.75773
LOC102723566	0.270611	0.914879	1.75736
PKD1L3	0.0761698	0.257306	1.75619
GRIN2C	0.170877	0.576997	1.7556
SH3GL1P3	1.00009	3.3753	1.75489
ENSG00000238261.5	0.0185384	0.0625606	1.75473
GNA15	0.0610916	0.206141	1.75459
LOC101927391	0.082701	0.278988	1.75422
ENSG00000235319.1	0.104078	0.351069	1.75409
C11orf91	0.428605	1.44536	1.7537
ENSG00000255655.1	0.153857	0.518462	1.75265
SCARNA2	5.17052	17.4227	1.75259
TNMD	0.14445	0.486696	1.75245
SYT11	0.051686	0.174093	1.75201
TCN2	0.0429568	0.144683	1.75193
ENSG00000253585.1	0.133357	0.448541	1.74995
ENSG00000227953.2	0.114828	0.385861	1.74861
WDR78	0.0844507	0.283567	1.74751
TGM3	1.0008	3.35751	1.74623
ENSG00000239593.1	0.096898	0.324864	1.7453
CEP295NL	0.0864607	0.289789	1.74489
LOC101409256	0.111203	0.372361	1.74351
ENSG00000240050.1	0.051772	0.173348	1.74343
RELB	3.02019	10.1063	1.74254
ARL10	0.225154	0.752916	1.74158
ENSG00000245261.1	0.925379	3.09415	1.74143
WNK3	0.0157071	0.0525088	1.74114
ENSG00000228140.1	0.0130088	0.0434648	1.74036
ENSG00000251131.1	0.544911	1.82051	1.74025
ENSG00000272081.1	0.261629	0.873111	1.73864
BANF1P2	0.560853	1.87141	1.73843
B2M	42.3817	141.407	1.73834
ACTG1P14	0.0757509	0.252736	1.7383
EPGN	0.0745298	0.248608	1.73799
SLC22A2	0.0696787	0.232363	1.73759
TRIM29	3.76789	12.5648	1.73756
CSF1R	0.0225086	0.0750264	1.73692
ENSG00000251442.1	0.0421614	0.14049	1.73647
NOTCH3	2.07415	6.9079	1.73573
FAM209A	0.173104	0.576173	1.73487
PPIAP30	0.128147	0.42637	1.73431
LVRN	0.0367839	0.122295	1.73321
ADRA1D	0.0222809	0.0740728	1.73313
PMAIP1	17.3915	57.7458	1.73133
SUMO4	0.097906	0.324791	1.73004
SNORA60	0.856323	2.8407	1.73002
ENSG00000271992.1	1.30066	4.31382	1.72972
LINC01273	0.131597	0.436172	1.72877
ENSG00000270061.1	0.39689	1.31542	1.72871
LOC100419257	0.101357	0.33586	1.72842
PTCHD4	0.0217823	0.0721732	1.72831
MAFF	3.73135	12.3587	1.72776
LOC339539	0.0280672	0.0929269	1.72721
TEX21P	0.0890724	0.294824	1.72681
ZBTB20	0.0253404	0.0838336	1.72609
ENSG00000249791.1	0.277966	0.919084	1.72529
ENSG00000272622.1	0.179597	0.593769	1.72514
LOC100420054	0.41374	1.36692	1.72413
ENSG00000270344.1	0.822779	2.71806	1.724
HEY1	0.35409	1.16931	1.72347
TLR1	0.260349	0.859628	1.72327
IRAK2	3.00912	9.92946	1.72237
LOC643201	0.0779315	0.256747	1.72007
TSSK6	0.859761	2.82989	1.71874
LINC01094	0.0318009	0.104629	1.71814
ZNF737	0.00800939	0.0263269	1.71677
LINC00974	0.0497621	0.163554	1.71665
SUDS3P1	0.105855	0.347689	1.71572
ZNF474	0.120727	0.39645	1.71539
PROB1	0.557919	1.83126	1.71471
HEIH	1.97749	6.48736	1.71396
HBEGF	2.9743	9.75077	1.71297
ENSG00000271259.1	0.129481	0.424402	1.71269
RASD1	0.127357	0.417418	1.71262
ENSG00000257953.1	0.10721	0.351162	1.71169
ENSG00000261924.1	0.162816	0.533257	1.71159
LOC102723582	0.313803	1.02763	1.71139
ENSG00000262294.1	0.353999	1.15855	1.7105
LOC102724434	0.0386274	0.126385	1.71013
ENSG00000261420.1	0.107541	0.351801	1.70987
RPL6P23	0.471699	1.54301	1.70981
ENSG00000271848.1	0.181826	0.594642	1.70946
ENSG00000260515.1	0.0449628	0.146901	1.70804
ENSG00000271998.1	0.0462918	0.151243	1.70804
MAP3K7CL	0.346707	1.13268	1.70795
EFCAB6	0.0409668	0.133771	1.70724
ENSG00000265394.1	0.326305	1.06535	1.70703
ENSG00000229056.2	0.0996485	0.32516	1.70623
ENSG00000249407.1	0.103951	0.338765	1.70438
FAM87B	0.051857	0.168922	1.70375
ENSG00000224739.2	0.56779	1.84817	1.70267
PTPRCAP	0.632403	2.05535	1.70047
ACTN2	0.0208033	0.067607	1.70036
TRIM74	0.0791706	0.2572	1.69986
MIXL1	0.0448115	0.145553	1.69961
LOC100287430	0.507948	1.64934	1.69914
RPS5P1	0.507948	1.64934	1.69914
ENSG00000229841.1	0.0916053	0.297369	1.69875
DKFZP434K028	0.0993638	0.322541	1.69869
LINC01134	0.113238	0.367573	1.69868
ST3GAL4	11.8613	38.4795	1.69783
CICP16	0.187848	0.609387	1.69779
CNTFR-AS1	0.381325	1.23637	1.69701
CAPN5	2.10093	6.80632	1.69585
WDR11-AS1	0.0830928	0.269181	1.69578
OGFR	10.0829	32.6592	1.69557
CD8A	0.105195	0.340713	1.69549
ENSG00000227527.2	0.119878	0.388263	1.69546
ZEB1	0.070875	0.229548	1.69545
CEACAM5	48.7885	157.942	1.69478
TRAF1	0.277733	0.89897	1.69457
[truncated: 7,192 more rows]
