# Supplementary material for: Long noncoding RNA PiHL regulates p53 protein stability through GRWD1/RPL11/MDM2 axis in colorectal cancer
Source: Theranostics. 2020 Jan 1;10(1):265–80. doi: 10.7150/thno.36045 (PMC6929633; doi:10.7150/thno.36045)
Supplement: Supplementary file 5 — Supplementary Tables S12. [file thnov10p0265s5.xlsx]

## Sheet: 工作表1
Supplementary Table S12. Proteins in the distict bands specific to PiHL identified by Liquid Chromatography-Mass Spectrometry
Protein IDs	Protein names	Gene names	Organism Species	Peptides	Unique peptides	Mol. weight [Da]
P05166	Propionyl-CoA carboxylase beta chain, mitochondrial OS	PCCB	Homo sapiens	3	3	60735.8
Q9BQ67	Glutamate-rich WD repeat-containing protein 1	GRWD1	Homo sapiens	2	2	49418.6
P49411	Elongation factor Tu, mitochondrial	TUFM	Homo sapiens	1	1	49541
Q96CS3	FAS-associated factor 2	FAF2	Homo sapiens	1	1	52622.8
Q969M2	Gap junction protein	GJA10	Homo sapiens	1	1	56085.6
P30101	Protein disulfide-isomerase	PDIA3	Homo sapiens	1	1	54101.8
Q13685	Angio-associated migratory cell protein	AAMP	Homo sapiens	1	1	79662.1
P31943	Heterogeneous nuclear ribonucleoprotein H1	HNRNPH1	Homo sapiens	1	1	47086.6
Q9Y6V0	Protein piccolo	PCLO	Homo sapiens	1	1	113427
Q8IVL0	Neuron navigator 3	NAV3	Homo sapiens	1	1	135882
Q96PB1	N-acetylneuraminate 9-O-acetyltransferase	CASD1	Homo sapiens	1	1	91678.7
